# Supplementary material for: Nuclear PTEN Regulates Thymidylate Biosynthesis in Human Prostate Cancer Cell Lines
Source: Metabolites. 2023 Aug 11;13(8):939. doi: 10.3390/metabo13080939 (PMC10456368; doi:10.3390/metabo13080939)
Supplement: Supplementary file 1 [file metabolites-13-00939-s001.zip]

Archive with 4 entries (4 files):
- Supplementary data.pdf
- Supplementary Table 1_Name, formula, and PubChem identifier of detectable polar metabolites.xlsx
- Supplementary Table 2-5_Results of polar metabolomics in Ctrl and PTEN-overexpressed PC3 cells.xlsx
- Supplementary Table 6-9_Results of polar metabolomics in Ctrl and PTEN-overexpressed C4-2 cells.xlsx
