# Supplementary material for: Nuclear PTEN Regulates Thymidylate Biosynthesis in Human Prostate Cancer Cell Lines
Source: Metabolites. 2023 Aug 11;13(8):939. doi: 10.3390/metabo13080939 (PMC10456368; doi:10.3390/metabo13080939)
Supplement: Supplementary file 1 [file metabolites-13-00939-s001.zip › Supplementary Table 1_Name, formula, and PubChem identifier of detectable polar metabolites.xlsx]

## Sheet: Table S1
Supplementary Table 1: Name, formula, and PubChem identifier of detectable polar metabolites
Metabolite name	Formula	PubChem Identifier (KEGG/HMDB)
1,3-diphopshateglycerate	C3H8O10P2	C00236
1-Methyladenosine	C11H15N5O4	C02494
1-Methyl-Histidine	C7H11N3O2	C01152
2,3-dihydroxybenzoic acid	C7H6O4	C00196
2,3-Diphosphoglyceric acid	C3H8O10P2	C01159
2-Aminooctanoic acid	C8H17NO2	HMDB0000991
2-dehydro-D-gluconate	C6H10O7	C06473
2-deoxyglucose-6-phosphate	C6H13O8P	C06369
2-Hydroxy-2-methylbutanedioic acid	C5H8O5	C02612
2-hydroxyglutarate	C5H8O5	C02630
2-Isopropylmalic acid	C7H12O5	C02504
2-ketohaxanoic acid	C6H10O3	C00902
2-keto-isovalerate	C5H8O3	C00141
2-oxo-4-methylthiobutanoate	C5H8O3S	C01180
2-oxobutanoate	C4H6O3	C00109
3-hydroxy-3-methylglutaryl-CoA	C27H44N7O20P3S	C00356
3-hydroxybuterate	C4H8O3	C01089
3-hydroxybutyryl-CoA	C25H42N7O18P3S	C01144
3-methylphenylacetic acid	C9H10O2	HMDB0002222
3-phosphoglycerate	C3H7O7P	C00197
3-phosphoserine	C3H8NO6P	C01005
3-S-methylthiopropionate	C4H8O2S	C08276
4-aminobutyrate	C4H9NO2	C00334
4-phosphopantothenate	C9H18NO8P	C03492
4-Pyridoxic acid	C8H9NO4	C00847
5-methoxytryptophan	C12H14N2O3	HMDB0002339
5-methyl-THF	C20H25N7O6	C00440
5-phosphoribosyl-1-pyrophosphate	C5H13O14P3	C00119
6-phospho-D-gluconate	C6H13O10P	C00345
7,8-dihydrofolate	C19H21N7O6	C00415
7-methylguanosine	C11H16N5O5	HMDB0001107
acadesine	C9H14N4O5	D02742
acetoacetate	C4H6O3	C00164
acetoacetyl-CoA	C25H40N7O18P3S	C00332
Acetylcarnitine DL	C9H18NO4	C02571
acetyl-CoA	C23H38N7O17P3S	C00024
Acetyllysine	C8H16N2O3	C12989
acetylphosphate	C2H5O5P	C00227
aconitate	C6H6O6	C00417
adenine	C5H5N5	C00147
adenosine	C10H13N5O4	C00212
adenosine 5-phosphosulfate	C10H14N5O10PS	C00224
Adenylosuccinate	C14H18N5O11P	C03794
ADP-D-glucose	C16H25N5O15P2	C00498
ADP	C10H15N5O10P2	C00008
a-ketoglutarate	C5H6O5	C00026
alanine	C3H7NO2	C00041
allantoate	C4H8N4O4	C00499
allantoin	C4H6N4O3	C01551
Aminoadipic acid	C6H11NO4	C00956
AICAR	C9H15N4O8P	C04677
AMP	C10H14N5O7P	C00020
anthranilate	C7H7NO2	C00108
arginine	C6H14N4O2	C00062
Argininosuccinic acid	C10H18N4O6	HMDB0000052
Ascorbic acid	C6H8O6	C00072
asparagine	C4H8N2O3	C00152
aspartate	C4H7NO4	C00049
ATP	C10H16N5O13P3	C00002
Atrolactic acid	C9H10O5	C05584
betaine	C5H11NO2	C00719
betaine aldehyde	C5H12NO	C00576
biotin	C10H16N2O3S	C00120
butyryl-CoA	C25H42N7O17P3S	C00630
Carbamoyl phosphate	CH4NO5P	C00169
carnitine	C7H15NO3	C00318
CDP-choline	C14H27N4O11P2	C00307
CDP-ethanolamine	C11H20N4O11P2	C00570
CDP	C9H15N3O11P2	C00112
Cellobiose	C12H22O11	C00185
cholesterol	C27H46O	C00187
cholesteryl sulfate	C27H46O4S	C18043
Cholic acid	C24H40O5	C00695
choline	C5H14NO	C00114
Citraconic acid	C5H6O4	C02226
citrate	C6H8O7	C00158
citrate-isocitrate	C6H8O7	C00158
citrulline	C6H13N3O3	C00327
CMP	C9H14N3O8P	C00055
coenzyme A	C21H36N7O16P3S	C00010
creatine	C4H9N3O2	C00300
Creatinine	C4H7N3O	C00791
CTP	C9H16N3O14P3	C00063
3',5'-Cyclic diGMP	C20H24N10O14P2	C16463
cyclic-AMP	C10H12N5O6P	C00575
cystathionine	C7H14N2O4S	C02291
cysteine	C3H7NO2S	C00097
cysteine sulfinate	C3H7NO4S	C00606
Cystine	C6H12N2O4S2	C00491
cytidine	C9H13N3O5	C00475
cytosine	C4H5N3O	C00380
dAMP	C10H14N5O6P	C00360
dATP	C10H16N5O12P3	C00131
dCDP	C9H15N3O10P2	C00705
dCMP	C9H14N3O7P	C00239
dCTP	C9H16N3O13P3	C00458
dehydroascorbic acid	C6H6O6	C05422
deoxyadenosine	C10H13N5O3	C00559
Deoxycholic acid	C26H43NO5	C04483
deoxyguanosine	C10H13N5O4	C00330
deoxyinosine	C10H12N4O4	C05512
deoxyribose-phosphate	C5H11O7P	C00673
deoxyuridine	C9H12N2O5	C00526
dephospho-CoA	C21H35N7O13P2S	C00882
D-erythrose-4-phosphate	C4H9O7P	C00279
dGDP	C10H15N5O10P2	C00361
D-glucarate	C6H10O8	C00818
D-gluconate	C6H12O7	C00257
D-glucono-1, 5-lactone 6-phosphate	C6H11O9P	C01236
D-glucosamine-1-phosphate	C6H14NO8P	C06156
D-glucosamine-6-phosphate	C6H14NO8P	C00352
D-glyceraldehdye-3-phosphate	C3H7O6P	C00118
dGMP	C10H14N5O7P	C00362
dGTP	C10H16N5O13P3	C00286
dihydroorotate	C5H6N2O4	C00337
dihydroxy-acetone-phosphate	C3H7O6P	C00111
Diiodothyronine	C15H13I2NO4	HMDB0000582
dimethylglycine	C4H9NO2	C01026
DL-Pipecolic acid	C6H11NO2	C00408
D-sedoheptulose-1-7-phosphate	C7H15O10P	C05382
dTDP	C10H16N2O11P2	C00363
dTMP	C10H15N2O8P	C00364
dTTP	C10H17N2O14P3	C00459
dUMP	C9H13N2O8P	C00365
dUTP	C9H15N2O14P3	C00460
ethanolamine	C2H7NO	C00189
FAD	C27H33N9O15P2	C00016
Flavone	C15H10O2	C15608
FMN	C17H21N4O9P	C00061
folate	C19H19N7O6	C00504
fructose-1,6-bisphosphate	C6H14O12P2	C05378
fructose-6-phosphate	C6H13O9P	C05345
fumarate	C4H4O4	C00122
GDP	C10H15N5O11P2	C00035
Geranyl-PP	C10H20O7P2	C00341
glucono-1,5-lactone	C6H10O6	C00198
glucosamine	C6H13NO5	C00329
glucose-1-phosphate	C6H13O9P	C00103
glucose-6-phosphate	C6H13O9P	C00668
glutamate	C5H9NO4	C00025
glutamine	C5H10N2O3	C00064
glutathione	C10H17N3O6S	C00051
glutathione disulfide	C20H32N6O12S2	C00127
glycerate	C3H6O4	C00258
Glycerophosphocholine	C8H21NO6P	C00670
glycine	C2H5NO2	C00037
glycolate	C2H4O3	C00160
glyoxylate	C2H2O3	C00048
GMP	C10H14N5O8P	C00144
GTP	C10H16N5O13P3	C00044
Guanidoacetic acid	C3H7N3O2	C00581
guanine	C5H5N5O	C00242
guanosine	C10H13N5O5	C00387
guanosine 5-diphosphate,3-diphosphate	C10H11N5O17P4	C01228
hexose-phosphate	C6H11O9P	C02672
histidine	C6H9N3O2	C00135
histidinol	C6H11N3O	C00860
HMG-CoA	C27H44N7O20P3S	C00356
homocysteic acid	C4H9NO5S	C16511
homocysteine	C4H9NO2S	C00155
homoserine	C4H9NO3	C00263
Hydroxyisocaproic acid	C6H12O3	HMDB0000746
Hydroxyphenylacetic acid	C8H8O3	C05852
hydroxyphenylpyruvate	C9H8O4	C01179
hydroxyproline	C5H9NO3	C01157
hypoxanthine	C5H4N4O	C00262
IDP	C10H14N4O11P2	C00104
Imidazole	C3H4N2	C01589
Imidazoleacetic acid	C6H8N2O2	C02835
IMP	C10H13N4O8P	C00130
indole	C8H7N	C00463
Indole-3-carboxylic acid	C9H7NO2	C19837
Indoleacrylic acid	C11H9NO2	HMDB0000734
inosine	C10H12N4O5	C00294
isocitrate	C6H8O7	C00311
itaconic acid	C5H6O4	C00490
Kynurenic acid	C10H7NO3	C01717
Kynurenine	C10H12N2O3	C00328
lactate	C3H6O3	C00186
L-arginino-succinate	C10H18N4O6	C03406
leucine-isoleucine	C6H13NO2	C00123
lipoate	C8H14O2S2	C00725
lysine	C6H14N2O2	C00047
malate	C4H6O5	C00149
Maleic acid	C4H4O4	C01384
malonyl-CoA	C24H38N7O19P3S	C00083
methionine	C5H11NO2S	C00073
Methionine sulfoxide	C5H11NO3S	C02989
Methylcysteine	C4H9NO2S	C22040
Methylmalonic acid	C4H6O4	C02170
methylnicotinamide	C7H9N2O	C02918
myo-inositol	C6H12O6	C00137
N6-Acetyl-L-lysine	C8H16N2O3	C02727
N-acetyl-glucosamine	C8H15NO6	C00140
N-acetyl-glucosamine-1-phosphate	C6H14NO8P	C04256
N-acetyl-glutamate	C7H11NO5	C00624
N-acetyl-glutamine	C7H12N2O4	HMDB0006029
N-Acetyl-L-alanine	C5H9NO3	C01073
N-acetyl-L-aspartic acid	C6H9NO5	C01042
N-acetylaspartylglutamic acid	C11H16N2O8	C12270
N-acetyl-L-ornithine	C7H14N2O3	C00437
N-Acetylputrescine	C6H14N2O	C02714
N-acetyl spermidine	C9H21N3O	C00612
N-acetyl spermine	C12H28N4O	C02567
NAD+	C21H27N7O14P2	C00003
NADH	C21H29N7O14P2	C00004
NADP+	C21H28N7O17P3	C00006
NADPH	C21H30N7O17P3	C00005
N-carbamoyl-L-aspartate	C5H8N2O5	C00438
Ng,NG-dimethyl-L-arginine	C8H18N4O2	C03626
nicotinamide	C6H6N2O	C00153
nicotinamide riboside	C11H15N2O5	C03150
Nicotinamide ribotide	C11H15N2O8P	C00455
nicotinate	C6H5NO2	C00253
O8P-O1P (octulose 8-phosphate)	C8H17O11P
O-acetyl-L-serine	C5H9NO4	C00979
octulose-1,8-bisphosphate (OBP)	C8H18O14P2
ornithine	C5H12N2O2	C00077
orotate	C5H4N2O4	C00295
orotidine-5-phosphate	C10H13N2O11P	C01103
oxaloacetate	C4H4O5	C00036
p-aminobenzoate	C7H7NO2	C00568
pantothenate	C9H17NO5	C00864
phenylalanine	C9H11NO2	C00079
Phenyllactic acid	C9H10O3	C05607
Phenylpropiolic acid	C9H6O2	HMDB0002359
phenylpyruvate	C9H8O3	C00166
Phosphocreatine	C4H10N3O5P	C02305
phosphoenolpyruvate	C3H5O6P	C00074
Phosphorylcholine	C5H15NO4P	C00588
3-phospho-serine	C3H8NO6P	C01005
p-hydroxybenzoate	C7H6O3	C00156
prephenate	C10H10O6	C00254
proline	C5H9NO2	C00148
propionyl-CoA	C24H40N7O17P3S	C00100
purine	C5H4N4	C00465
putrescine	C4H12N2	C00134
Pyridoxamine	C8H12N2O2	C00534
pyridoxine	C8H11NO3	C00314
Pyroglutamic acid	C5H7NO3	C01879
Pyrophosphate	P2H4O7	C00013
pyruvate	C3H4O3	C00022
quinolinate	C7H5NO4	C03722
retinoic acid	C20H28O2	C00777
riboflavin	C17H20N4O6	C00255
ribose-phosphate	C5H11O8P	C00117
S-adenosyl-L-homocysteine	C14H20N6O5S	C00021
S-adenosyl-L-methioninamine	C14H23N6O3S	C01137
S-adenosyl-L-methionine	C15H22N6O5S	C00019
sarcosine	C3H7NO2	C00213
sedoheptulose 1,7-bisphosphate (SBP)	C7H16O13P2	C00447
serine	C3H7NO3	C00065
shikimate	C7H10O5	C00493
shikimate-3-phosphate	C7H11O8P	C03175
S-methyl-5-thioadenosine	C11H15N5O3S	C00170
sn-glycerol-3-phosphate	C3H9O6P	C00093
spermidine	C7H19N3	C00315
spermine	C10H26N4	C00750
S-ribosyl-L-homocysteine	C9H17NO6S	C03539
succinate	C4H6O4	C00042
succinyl-CoA	C25H40N7O19P3S	C00091
taurine	C2H7NO3S	C00245
Taurodeoxycholic acid	C26H45NO6S	C05463
thiamine	C12H16N4OS	C00378
Thiamine pyrophosphate	C12H19N4O7P2S	C00068
thiamine-phosphate	C12H17N4O4PS	C01081
threonine	C4H9NO3	C00188
thymidine	C10H14N2O5	C00214
thymine	C5H6N2O2	C00178
trans, trans-farnesyl diphosphate	C15H28O7P2	C00448
trehalose-6-Phosphate	C12H23O14P	C00689
trehalose-sucrose	C12H22O11	C00089
tryptophan	C11H12N2O2	C00078
tyrosine	C9H11NO3	C00082
UDP-D-glucose	C15H24N2O17P2	C00029
UDP-D-glucuronate	C15H22N2O18P2	C00167
UDP-N-acetyl-glucosamine	C17H27N3O17P2	C00043
UDP	C9H14N2O12P2	C00015
UMP	C9H13N2O9P	C00105
uracil	C4H4N2O2	C00106
Urea	CH4N2O	C00086
Uric acid	C5H4N4O3	C00366
uridine	C9H12N2O6	C00299
UTP	C9H15N2O15P3	C00075
valine	C5H11NO2	C00183
xanthine	C5H4N4O2	C00385
xanthosine	C10H12N4O6	C01762
xanthosine-5-phosphate	C10H13N4O9P	C00655
Xanthurenic acid	C10H7NO4	C02470
3-hydroxybuteric acid	C4H8O3	C01089
sorbitol	C6H14O6	C00794
