# Supplementary material for: Nuclear PTEN Regulates Thymidylate Biosynthesis in Human Prostate Cancer Cell Lines
Source: Metabolites. 2023 Aug 11;13(8):939. doi: 10.3390/metabo13080939 (PMC10456368; doi:10.3390/metabo13080939)
Supplement: Supplementary file 1 [file metabolites-13-00939-s001.zip › Supplementary Table 2-5_Results of polar metabolomics in Ctrl and PTEN-overexpressed PC3 cells.xlsx]

## Sheet: Table S2
Supplementary Table 2: Results of polar metabolomics in control and PTEN-overexpressed PC3 cells
Metabolite name	Formula	KEGG or HMDB Identifier	Ctrl.1	Ctrl.2	Ctrl.3	WtPTEN.1	WtPTEN.2	Wt PTEN.3	Membrane PTEN.1	Membrane PTEN.2	Membrane PTEN.3	Nuc PTEN.1	Nuc PTEN.2	Nuc PTEN.3
Acetylcarnitine DL	C9H18NO4	C02571	1.96108e+08	1.78734e+08	1.4328e+08	8.24766e+07	1.72313e+08	1.66353e+08	1.94386e+08	1.53999e+08	1.88755e+08	4.69653e+07	7.04854e+07	7.64241e+07
Glycerophosphocholine	C8H21NO6P	C00670	163511685	1.50385e+08	1.3873e+08	7.27954e+07	1.36323e+08	1.18468e+08	2.08615e+08	2.3573e+08	1.82716e+08	1.17969e+08	1.36337e+08	8.30349e+07
betaine	C5H11NO2	C00719	1.70828e+08	1.53092e+08	8.67643e+07	6.34903e+07	1.37656e+08	1.48192e+08	1.5399e+08	1.08836e+08	175539542	2.79563e+07	6.21612e+07	8.68204e+07
N-Acetyl-L-alanine	C5H9NO3	C01073	9.64133e+07	8.88913e+07	8.3109e+07	4.32989e+07	8.17995e+07	8.46292e+07	7.2716e+07	6.34432e+07	8.94107e+07	5.38822e+07	4.63821e+07	4.47127e+07
DL-Pipecolic acid	C6H11NO2	C00408	1.14579e+08	7.62322e+07	7.6826e+07	6.0423e+07	8.01583e+07	7.45448e+07	7.64088e+07	7.60092e+07	6.58287e+07	2.63734e+07	2.48757e+07	3.04085e+07
creatine	C4H9N3O2	C00300	8.58142e+07	8.53521e+07	8.64495e+07	4.31284e+07	8.66167e+07	7.98959e+07	6.72729e+07	6.56852e+07	8.65623e+07	5.00383e+07	3.86504e+07	4.49787e+07
ATP	C10H16N5O13P3	C00002	8.83186e+07	7.67127e+07	8.67431e+07	5.16175e+07	1.02717e+08	8.25382e+07	9.51555e+07	9.9298e+07	1.03547e+08	6.3449e+07	6.99628e+07	5.14552e+07
glutamate	C5H9NO4	C00025	9.40628e+07	6.85181e+07	7.67742e+07	5.24954e+07	8.64891e+07	8.02934e+07	7.49759e+07	8.32308e+07	8.23683e+07	5.03966e+07	4.58759e+07	4.88312e+07
dGTP	C10H16N5O13P3	C00286	8.60618e+07	6.65686e+07	8.24457e+07	5.11297e+07	1.00055e+08	8.81972e+07	9.32494e+07	9.62747e+07	1.03037e+08	6.2654e+07	6.81086e+07	4.8945e+07
citrate-isocitrate	C6H8O7	C00158	9.60843e+07	5.16845e+07	8.05235e+07	4.10715e+07	7.3546e+07	7.61165e+07	8.08362e+07	8.90324e+07	8.45605e+07	1.17585e+07	5.15579e+07	3.1996e+07
leucine-isoleucine	C6H13NO2	C00123	1.07556e+08	5.17054e+07	5.65169e+07	4.17126e+07	6.85984e+07	6.33345e+07	6.9931e+07	8.56139e+07	5.39583e+07	2.89263e+07	3.07666e+07	2.82932e+07
proline	C5H9NO2	C00148	7.73285e+07	5.26184e+07	5.26959e+07	3.17912e+07	6.37629e+07	5.30798e+07	5.67093e+07	6.09507e+07	6.46405e+07	1.03886e+08	241956196	2.26257e+08
glutamine	C5H10N2O3	C00064	8.42892e+07	4.84364e+07	4.75975e+07	4.03313e+07	5.71671e+07	5.33876e+07	4.53721e+07	5.12603e+07	4.33975e+07	1.66879e+07	1.62707e+07	1.74716e+07
glutathione disulfide	C20H32N6O12S2	C00127	6.1233e+07	5.39717e+07	6.08197e+07	3.06876e+07	4.8531e+07	4.28181e+07	4.21738e+07	4.39878e+07	5.45654e+07	3.44534e+07	2.49805e+07	2.37953e+07
malate	C4H6O5	C00149	4.98209e+07	4.76837e+07	4.58588e+07	3.38796e+07	5.98992e+07	5.54771e+07	4.90484e+07	5.20398e+07	5.8711e+07	2.2702e+07	2.54584e+07	2.60061e+07
myo-inositol	C6H12O6	C00137	4.74438e+07	4.29036e+07	4.00759e+07	2.64602e+07	5.17234e+07	4.17693e+07	3.40145e+07	3.65194e+07	4.2917e+07	2.49437e+07	2.22123e+07	1.38041e+07
arginine	C6H14N4O2	C00062	6.22847e+07	2.67423e+07	3.92233e+07	2.28717e+07	3.43082e+07	2.52843e+07	3.53672e+07	4.90504e+07	2.21518e+07	1.64588e+07	1.74027e+07	1.1826e+07
UTP	C9H15N2O15P3	C00075	4.84501e+07	3.52118e+07	4.30476e+07	1.66785e+07	3.61011e+07	2.88866e+07	3.13053e+07	3.24247e+07	4.89013e+07	2.47103e+07	2.04546e+07	2.04566e+07
glutathione	C10H17N3O6S	C00051	3.73663e+07	3.32854e+07	2.61748e+07	2.77354e+06	4.4461e+07	3.64955e+07	4.64214e+07	8.62543e+07	9.12144e+07	1.82562e+07	1.7942e+07	1.57045e+07
NAD+	C21H27N7O14P2	C00003	3.28143e+07	3.04683e+07	3.16275e+07	1.89078e+07	3.84298e+07	3.37e+07	3.8049e+07	4.40107e+07	3.53815e+07	2.3783e+07	2.48735e+07	1.86748e+07
citrate	C6H8O7	C00158	3.83856e+07	2.19615e+07	3.4174e+07	2.03743e+07	2.53341e+07	3.00744e+07	3.42984e+07	3.92509e+07	4.1655e+07	5.71146e+06	2.22333e+07	1.24147e+07
lactate	C3H6O3	C00186	2.91097e+07	2.64962e+07	2.56612e+07	2.30688e+07	2.28146e+07	1.59945e+07	1.68697e+07	2.79082e+07	3.21848e+07	1.0948e+07	1.16793e+07	1.4877e+07
histidine	C6H9N3O2	C00135	2.84819e+07	2.26156e+07	2.05169e+07	1.52238e+07	2.08105e+07	2.31064e+07	2.08554e+07	1.93314e+07	1.75075e+07	1.34158e+07	1.04624e+07	8.16257e+06
pantothenate	C9H17NO5	C00864	3.03323e+07	1.68987e+07	2.26274e+07	1.44408e+07	2.32618e+07	2.74855e+07	2.05891e+07	2.87041e+07	2.96045e+07	6.1253e+06	6.62132e+06	9.85285e+06
dimethylglycine	C4H9NO2	C01026	2.39364e+07	2.43512e+07	1.57657e+07	1.79567e+07	2.12883e+07	3.22766e+07	2.53403e+07	1.77583e+07	3.60884e+07	1.08934e+07	1.30207e+07	1.26414e+07
taurine	C2H7NO3S	C00245	2.14718e+07	2.28037e+07	1.51562e+07	9.76316e+06	1.35459e+07	1.16063e+07	7.88889e+06	7.82707e+06	1.28891e+07	7.10292e+06	5.68943e+06	5.19297e+06
Urea	CH4N2O	C00086	1.71457e+07	1.66776e+07	1.28447e+07	1.04383e+07	1.43648e+07	1.6902e+07	1.37274e+07	9.61311e+06	9.5399e+06	5.89076e+06	7.81581e+06	1.23086e+07
choline	C5H14NO	C00114	54694.7	3.00656e+07	7.51164e+06	1.31933e+07	1.92487e+07	3.46114e+07	5.55945e+07	9.31644e+07	N/A	3.71733e+06	N/A	1.32879e+07
aspartate	C4H7NO4	C00049	1.46875e+07	1.17464e+07	1.09269e+07	7.94501e+06	1.48275e+07	1.64163e+07	1.55862e+07	2.02479e+07	1.46678e+07	9.65964e+06	9.81921e+06	6.11964e+06
Pyrophosphate	P2H4O7	C00013	1.46834e+07	5.56532e+06	1.47954e+07	8.59564e+06	3.92243e+06	3.67239e+06	6.60321e+06	7.04063e+07	1.16983e+06	2.59322e+07	1.09005e+07	3.75889e+06
serine	C3H7NO3	C00065	1.45734e+07	9.19009e+06	1.02818e+07	6.89127e+06	1.18871e+07	1.12892e+07	8.23738e+06	9.68998e+06	9.64198e+06	4.09949e+06	3.4096e+06	3.32177e+06
hexose-phosphate	C6H13O9P	C02672	9.94242e+06	1.04084e+07	1.30589e+07	5.05454e+06	7.85601e+06	7.94812e+06	8.03968e+06	1.13259e+07	9.1348e+06	5.84162e+06	4.29266e+06	4.54006e+06
hydroxyproline	C5H9NO3	C01157	1.25112e+07	1.02764e+07	1.0168e+07	7.32515e+06	1.13293e+07	1.09235e+07	1.10076e+07	1.08518e+07	1.20273e+07	4.74877e+06	4.30666e+06	3.90356e+06
asparagine	C4H8N2O3	C00152	1.55452e+07	8.17129e+06	8.58531e+06	4.93328e+06	7.82185e+06	6.95597e+06	5.57202e+06	5.17806e+06	6.49199e+06	1.53788e+06	1.39e+06	2.11023e+06
carnitine	C7H15NO3	C00318	1.37069e+07	9.76624e+06	8.58497e+06	2.59726e+06	7.68778e+06	6.4795e+06	1.03767e+07	1.39915e+07	9.05574e+06	3.50952e+06	3.90914e+06	4.42776e+06
cholesteryl sulfate	C27H46O4S	C18043	8.08908e+06	7.47389e+06	1.5465e+07	5.65035e+06	5.93421e+06	16014211	3.43379e+06	760744	286940	8.29755e+06	8.23996e+06	6.11824e+06
sarcosine	C3H7NO2	C00213	1.0117e+07	8.92106e+06	8.60605e+06	6.64521e+06	9.38773e+06	1.00096e+07	7.63281e+06	8.12886e+06	1.06671e+07	4.71852e+06	4.65329e+06	4.7674e+06
UDP-D-glucose	C15H24N2O17P2	C00029	1.14477e+07	7.17164e+06	8.72775e+06	2.34408e+06	6.89772e+06	5.78974e+06	5.61801e+06	6.36893e+06	1.07739e+07	4.02524e+06	3.08605e+06	2.99958e+06
threonine	C4H9NO3	C00188	9.86849e+06	7.20679e+06	7.21084e+06	5.47969e+06	8.68413e+06	7.75e+06	7.80033e+06	6.42826e+06	7.62037e+06	1.62322e+06	2.07189e+06	2.16978e+06
dGDP	C10H15N5O10P2	C00361	8.24482e+06	7.49514e+06	8.2806e+06	4.99974e+06	9.44934e+06	7.71917e+06	1.0581e+07	1.05458e+07	1.23509e+07	7.97949e+06	8.1107e+06	4.71258e+06
ADP	C10H15N5O10P2	C00008	7.96163e+06	7.19702e+06	8.47121e+06	4.91839e+06	9.85956e+06	8.19792e+06	1.09535e+07	1.05563e+07	1.34788e+07	7.59356e+06	7.86923e+06	5.13738e+06
phenylalanine	C9H11NO2	C00079	1.17306e+07	4.8009e+06	6.29052e+06	4.24304e+06	7.45442e+06	7.33689e+06	7.54017e+06	1.06272e+07	5.95668e+06	3.41774e+06	3.38261e+06	3.05577e+06
alanine	C3H7NO2	C00041	8.4293e+06	6.36067e+06	7.3635e+06	4.88319e+06	6.71753e+06	6.80835e+06	5.63614e+06	7.2354e+06	7.80886e+06	3.41714e+06	2.80752e+06	2.83908e+06
fumarate	C4H4O4	C00122	7.18425e+06	7.02116e+06	7.20301e+06	5.13854e+06	9.22155e+06	8.48967e+06	7.80538e+06	8.30299e+06	8.61804e+06	4.17169e+06	4.02489e+06	4.0981e+06
fructose-1,6-bisphosphate	C6H14O12P2	C05378	6.91475e+06	6.59579e+06	7.87062e+06	1.7374e+06	5.55685e+06	4.91136e+06	7.24774e+06	8.44499e+06	3.79078e+06	2.60972e+06	1.971e+06	1.83939e+06
Methylmalonic acid	C4H6O4	C02170	8.55223e+06	5.37301e+06	7.11864e+06	6.24122e+06	6.61275e+06	6.68918e+06	7.10787e+06	8.85952e+06	6.23174e+06	1.26417e+07	1.0574e+07	6.51185e+06
Maleic acid	C4H4O4	C01384	7.32842e+06	6.66573e+06	6.93937e+06	5.02054e+06	9.59004e+06	8.88973e+06	7.90575e+06	8.32028e+06	8.16877e+06	3.83731e+06	4.21288e+06	4.18483e+06
2-keto-isovalerate	C5H8O3	C00141	7.17806e+06	6.63497e+06	6.88839e+06	4.86079e+06	8.12219e+06	8.17828e+06	7.59329e+06	7.45298e+06	7.89847e+06	3.8763e+06	3.73375e+06	4.04456e+06
GTP	C10H16N5O13P3	C00044	7.27483e+06	5.73126e+06	6.70775e+06	3.47328e+06	8.29404e+06	6.01161e+06	7.3518e+06	6.77402e+06	9.02114e+06	4.69892e+06	4.88393e+06	3.54393e+06
succinate	C4H6O4	C00042	7.81023e+06	4.94838e+06	6.15045e+06	5.45804e+06	5.88106e+06	6.1257e+06	5.69776e+06	7.7374e+06	5.54784e+06	1.14544e+07	9.54467e+06	5.52319e+06
UDP	C9H14N2O12P2	C00015	5.76139e+06	5.50262e+06	6.08516e+06	2.917e+06	5.12581e+06	5.20375e+06	5.74582e+06	5.60756e+06	9.34939e+06	4.4975e+06	3.32802e+06	3.45915e+06
1-Methyl-Histidine	C7H11N3O2	C01152	4.24633e+06	8.18755e+06	2.91415e+06	3.7916e+06	9.71352e+06	7.27595e+06	6.0962e+06	2.29641e+06	6.66875e+06	944786	1.38313e+06	1.26281e+06
UDP-N-acetyl-glucosamine	C17H27N3O17P2	C00043	6.06196e+06	3.77001e+06	5.01139e+06	1.77289e+06	4.30137e+06	3.84012e+06	4.71133e+06	5.77867e+06	5.84076e+06	1.87139e+06	2.26537e+06	1.57409e+06
2-hydroxyglutarate	C5H8O5	C02630	5.20371e+06	4.28707e+06	4.5702e+06	2.84592e+06	4.72548e+06	4.01129e+06	3.64552e+06	4.58106e+06	5.79574e+06	3.84612e+06	3.45581e+06	2.71402e+06
3-phosphoglycerate	C3H7O7P	C00197	4.94568e+06	3.03182e+06	5.01218e+06	1.07126e+06	2.98692e+06	3.48741e+06	3.44112e+06	4.73363e+06	1.95625e+06	1.03855e+06	964892	852076
CTP	C9H16N3O14P3	C00063	3.93894e+06	3.13527e+06	3.54856e+06	1.30918e+06	3.17465e+06	2.43332e+06	2.44484e+06	2.82849e+06	4.00565e+06	2.36427e+06	1.87972e+06	1.55688e+06
AMP	C10H14N5O7P	C00020	3.46026e+06	3.16305e+06	3.62201e+06	3.13911e+06	4.80015e+06	3.89918e+06	6.41032e+06	6.26195e+06	4.15548e+06	3.61151e+06	5.99765e+06	2.86437e+06
methionine	C5H11NO2S	C00073	5.87059e+06	2.10818e+06	1.77898e+06	869660	3.04555e+06	2.74922e+06	3.47791e+06	4.76236e+06	2.95094e+06	953668	1.2353e+06	1.08365e+06
xanthine	C5H4N4O2	C00385	4.82082e+06	2.47258e+06	2.07167e+06	1.531e+06	2.12924e+06	1.94202e+06	2.18291e+06	3.13201e+06	1.31338e+06	197778	280836	240668
S-adenosyl-L-methionine	C15H22N6O5S	C00019	2.12549e+06	1.79232e+06	4.54064e+06	1.15578e+06	4.21171e+06	3.10784e+06	3.60183e+06	4.14133e+06	3.62664e+06	2.9957e+06	1.76008e+06	1.35429e+06
tyrosine	C9H11NO3	C00082	3.84595e+06	1.89314e+06	2.27655e+06	1.6013e+06	2.58958e+06	2.41904e+06	2.4581e+06	2.79264e+06	1.96759e+06	1.14142e+06	1.2595e+06	899466
N-carbamoyl-L-aspartate	C5H8N2O5	C00438	2.95334e+06	2.32232e+06	2.35866e+06	1.44189e+06	3.52909e+06	3.08983e+06	2.43722e+06	2.63033e+06	2.70547e+06	976608	1.00584e+06	785254
allantoate	C4H8N4O4	C00499	2.89118e+06	2.1761e+06	2.3533e+06	1.29076e+06	3.3265e+06	2.60603e+06	2.56241e+06	2.03174e+06	2.74006e+06	1.00669e+06	876007	748078
UDP-D-glucuronate	C15H22N2O18P2	C00167	3.20058e+06	1.83913e+06	2.3756e+06	1.09509e+06	2.83866e+06	2.11269e+06	2.20237e+06	2.33655e+06	3.64045e+06	1.42348e+06	1.14941e+06	894379
D-sedoheptulose-1-7-phosphate	C7H15O10P	C05382	2.50517e+06	2.11799e+06	2.03163e+06	792180	1.75932e+06	1.20989e+06	2.15148e+06	2.15117e+06	2.61143e+06	972839	1.03004e+06	920838
Citraconic acid	C5H6O4	C02226	2.85532e+06	1.30389e+06	2.27493e+06	1.52604e+06	1.45845e+06	1.42009e+06	1.86624e+06	2.29862e+06	1.74101e+06	1.26167e+06	1.6013e+06	1.19051e+06
2,3-Diphosphoglyceric acid	C3H8O10P2	C01159	2.2817e+06	1.8901e+06	2.10389e+06	879285	1.91799e+06	1.25415e+06	1.17419e+06	1.89436e+06	2.40953e+06	2.13529e+06	646814	636910
Carbamoyl phosphate	CH4NO5P	C00169	2.19583e+06	2.21934e+06	988344	1.47461e+06	2.9979e+06	2.30718e+06	7.7529e+06	7.76347e+06	3.08388e+06	1.26049e+06	4.73562e+06	747209
Pyroglutamic acid	C5H7NO3	C01879	2.85882e+06	970054	1.39951e+06	737957	993891	1.13452e+06	1.5565e+06	2.1106e+06	1.03095e+06	518405	492395	417849
oxaloacetate	C4H4O5	C00036	1.6866e+06	1.3967e+06	2.08084e+06	2.97838e+06	1.55133e+06	1.22898e+06	841161	1.24492e+06	757442	1.41415e+07	1.06517e+07	6.15088e+06
adenine	C5H5N5	C00147	2.53975e+06	607102	1.9161e+06	943999	2.13408e+06	1.85377e+06	2.29063e+06	2.15551e+06	2.03133e+06	784164	1.31754e+06	1.05439e+06
Cystine	C6H12N2O4S2	C00491	3.33584e+06	860890	832817	7446.78	697475	739330	1.25244e+06	1.74946e+06	473924	95061.2	163673	181609
dihydroxy-acetone-phosphate	C3H7O6P	C00111	1.53803e+06	1.47112e+06	1.84737e+06	489181	929957	861746	878697	1.89371e+06	1.17989e+06	408137	288888	441038
L-arginino-succinate	C10H18N4O6	C03406	2.07797e+06	1.27352e+06	1.47498e+06	970328	3.33213e+06	2.40729e+06	2.79483e+06	2.68058e+06	2.43779e+06	1.29082e+06	1.293e+06	1.08781e+06
2-Aminooctanoic acid	C8H17NO2	HMDB0000991	1.7525e+06	1.89566e+06	1.16646e+06	524519	1.30441e+06	1.22096e+06	1.6021e+06	1.76239e+06	1.56974e+06	363490	530692	551611
CMP	C9H14N3O8P	C00055	1.3919e+06	1.50404e+06	1.86292e+06	1.14999e+06	1.97812e+06	2.00622e+06	2.0364e+06	3.23646e+06	1.171e+06	812036	1.07757e+06	971769
dTTP	C10H17N2O14P3	C00459	1.85196e+06	1.49626e+06	1.39045e+06	535893	1.24561e+06	1.04683e+06	1.23641e+06	1.16568e+06	1.98158e+06	2.11836e+06	1.60827e+06	1.2568e+06
1,3-diphopshateglycerate	C3H8O10P2	C00236	1.76269e+06	1.36138e+06	1.50701e+06	497235	1.44768e+06	899862	2.6344e+06	1.39685e+06	2.84721e+06	2.56405e+06	902266	640663
Argininosuccinic acid	C10H18N4O6	HMDB0000052	2.04065e+06	1.19657e+06	1.302e+06	946046	2.25368e+06	2.17403e+06	2.19467e+06	2.28458e+06	2.07868e+06	1.20455e+06	1.23704e+06	930495
2-Isopropylmalic acid	C7H12O5	C02504	1.68544e+06	1.19395e+06	1.61698e+06	1.36584e+06	1.71768e+06	1.75682e+06	1.70321e+06	1.8044e+06	1.75541e+06	2.40654e+06	1.94589e+06	1.64787e+06
tryptophan	C11H12N2O2	C00078	2.24671e+06	983327	1.16227e+06	882334	1.4005e+06	1.29974e+06	1.40617e+06	1.80165e+06	1.19997e+06	724542	702737	552338
phosphoenolpyruvate	C3H5O6P	C00074	1.85514e+06	1.03373e+06	1.4343e+06	494647	1.25264e+06	639185	1.64859e+06	2.06418e+06	1.1553e+06	343150	441328	315601
a-ketoglutarate	C5H6O5	C00026	2.09616e+06	1.30719e+06	844446	770924	1.40558e+06	1.04241e+06	1.00099e+06	733640	1.12225e+06	339182	312065	359801
2-Hydroxy-2-methylbutanedioic acid	C5H8O5	C02612	1.56983e+06	1.1654e+06	1.46782e+06	1.37336e+06	1.19019e+06	1.18049e+06	1.31317e+06	1.39787e+06	1.50138e+06	3.55231e+06	3.24903e+06	2.32817e+06
nicotinamide	C6H6N2O	C00153	2.38101e+06	1.0943e+06	553603	201277	648570	1.38848e+06	1.78051e+06	2.7148e+06	3.12096e+07	590858	538226	745183
D-glyceraldehdye-3-phosphate	C3H7O6P	C00118	935579	1.11791e+06	1.63443e+06	397614	572665	576532	777135	1.46162e+06	788074	319250	185904	468322
NADP+	C21H28N7O17P3	C00006	1.2383e+06	1.09651e+06	1.30518e+06	929920	1.65156e+06	2.26419e+06	2.83629e+06	1.6434e+06	2.06534e+06	1.43596e+06	1.51542e+06	1.39301e+06
Methionine sulfoxide	C5H11NO3S	C02989	1.31493e+06	663358	1.64257e+06	2.20939e+06	1.49778e+06	980430	413392	482215	286191	923209	554965	331037
N-acetyl spermine	C12H28N4O	C02567	161510	2.12505e+06	1.24066e+06	1.89532e+06	1.70581e+06	662094	706199	759778	1.1625e+06	78110.4	189587	193474
dihydroorotate	C5H6N2O4	C00337	1.49509e+06	725763	1.03119e+06	915102	802274	1.08032e+06	472731	504728	722890	1.85904e+06	1.65065e+06	1.58278e+06
aconitate	C6H6O6	C00417	1.34841e+06	712440	1.15698e+06	1.11934e+06	777398	578172	993946	794235	1.01879e+06	785317	1.03677e+06	773697
cholesterol	C27H46O	C00187	1.60642e+06	1.08957e+06	426420	274878	1.03579e+06	1.37533e+06	4.05365e+06	5.58834e+06	4.76916e+06	195090	493920	1.39714e+06
IDP	C10H14N4O11P2	C00104	1.0337e+06	963559	1.10815e+06	613932	1.20496e+06	1.00541e+06	1.40069e+06	1.46058e+06	1.74512e+06	1.08624e+06	989778	671011
sn-glycerol-3-phosphate	C3H9O6P	C00093	1.3878e+06	696189	939919	634405	821330	1.9312e+06	1.41548e+06	1.52138e+06	1.5259e+06	1.29012e+06	1.15819e+06	615932
spermidine	C7H19N3	C00315	901460	1.41341e+06	699000	730598	987776	1.1803e+06	1.80816e+06	1.97637e+06	3.52889e+06	287755	424675	555109
Phenylpropiolic acid	C9H6O2	HMDB0002359	1.07329e+06	635423	1.20192e+06	1.94766e+06	969594	822701	729103	940578	586133	1.50169e+07	1.06289e+07	5.96325e+06
itaconic acid	C5H6O4	C00490	1.20743e+06	695244	920423	794575	658068	653805	890341	945054	973468	497470	768975	526455
uracil	C4H4N2O2	C00106	1.25954e+06	640349	810141	787534	725947	562924	687783	1.01748e+06	473457	292453	237804	91455.6
SBP	C7H16O13P2	C00447	876108	960110	870607	97781.9	338662	463075	593519	533155	753524	227521	407118	157001
phosphocreatine	C4H10N3O5P	C02305	1.08631e+06	651472	842470	312539	514349	356832	727884	491394	891273	1.27148e+06	807494	412745
Methylcysteine	C4H9NO2S	C22040	1.2948e+06	656392	586948	471351	716767	722641	740154	917662	589506	292953	354284	256330
ribose-phosphate	C5H11O8P	C00117	848622	711248	876611	353255	619808	609590	558019	1.17664e+06	842232	1.2846e+06	872734	597948
fructose-6-phosphate	C6H13O9P	C05345	713631	771280	897585	332307	417263	494723	538285	750137	622311	448476	270205	420681
N6-Acetyl-L-lysine	C8H16N2O3	C12989	N/A	724918	828811	479839	625611	1.24915e+06	1.96349e+06	2.43154e+06	926619	757255	779064	228233
N-acetylaspartylglutamic acid	C11H16N2O8	C12270	925017	654913	745752	494705	1.01747e+06	927398	717714	957203	817628	414594	472395	365856
glucose-6-phosphate	C6H13O9P	C00668	651828	669923	953841	410085	449681	433659	553403	775900	458468	586261	579174	440928
Guanidoacetic acid	C3H7N3O2	C00581	916002	684981	667988	343070	536798	524291	547815	690087	760472	293233	231039	311502
O8P-O1P	C8H17O11P		660444	653252	706446	246028	665535	453649	710004	690735	985023	368240	439050	298435
D-erythrose-4-phosphate	C4H9O7P	C00279	612364	620909	581932	305026	370751	445575	348002	545740	382067	1.10203e+06	910763	581232
Acetyllysine	C8H16N2O3	C02727	906492	213976	684214	575135	641692	906859	1.17976e+06	1.49889e+06	378473	620820	541327	249492
Ng,NG-dimethyl-L-arginine	C8H18N4O2	C03626	690840	486130	568356	323395	1.00908e+06	586239	720937	691485	287428	403810	468597	199475
D-gluconate	C6H12O7	C00257	478912	560824	693554	190386	292795	372672	449991	932956	574067	280969	265285	177269
GMP	C10H14N5O8P	C00144	494292	552530	567462	540814	817748	613683	1.02505e+06	783733	652323	555582	837039	273929
Kynurenic acid	C10H7NO3	C01717	616344	431900	468189	293544	394889	520702	395985	512628	668202	492460	497465	365391
N-acetyl-glucosamine-1-phosphate	C6H14NO8P	C04256	643367	430924	440534	303520	576377	382183	767227	813475	965821	244211	346556	496855
valine	C5H11NO2	C00183	742007	342051	403156	269291	447542	410824	408665	326962	353469	179608	207868	160218
acetoacetate	C4H6O3	C00164	501342	423845	550943	458304	454666	557167	402823	513697	608950	716979	430650	544843
2-oxobutanoate	C4H6O3	C00109	421607	501527	521865	418351	381231	427929	530356	415193	540478	502802	615226	376076
cyclic-AMP	C10H12N5O6P	C00575	571739	442035	402196	203951	308988	262924	325353	389939	640128	215661	165306	167613
Aminoadipic acid	C6H11NO4	C00956	580520	453206	372924	279766	388575	458056	389316	537004	464067	N/A	1.02625e+06	743400
GDP	C10H15N5O11P2	C00035	442013	472769	488440	311254	616013	446788	573941	617940	777226	542514	465042	323186
dAMP	C10H14N5O6P	C00360	393453	498548	457265	271712	429810	448465	898401	591961	548116	736473	720026	398841
CDP	C9H15N3O11P2	C00112	459937	420379	430715	159054	322800	326406	315512	346812	506256	679344	285482	197463
acetyl-CoA	C25H40N7O17P3S	C00024	520721	312906	464015	204680	373092	279920	405287	498739	614184	369723	310803	164066
4-aminobutyrate	C4H9NO2	C00334	499667	355128	442650	208154	417006	283366	147567	203902	523673	517351	158589	220273
spermine	C10H26N4	C00750	102663	737873	453504	891267	859790	674062	360634	421672	518387	85063.8	99350.8	89757.8
2,3-dihydroxybenzoic acid	C7H6O4	C00196	752965	98240.7	396954	339283	371368	361260	363765	401100	557772	899666	563950	508344
glucose-1-phosphate	C6H13O9P	C00103	503786	375038	365904	319454	424588	140385	1.07468e+06	774863	297434	339348	336771	325279
lysine	C6H14N2O2	C00047	494959	171121	560123	410623	474991	N/A	562227	247862	141785	383289	261641	176133
acetylphosphate	C2H5O5P	C00227	436998	398562	372053	161175	415414	299249	403217	317417	402856	118620	137961	191977
p-hydroxybenzoate	C7H6O3	C00156	477067	407734	316856	180231	336136	331972	382066	368968	356169	2.37736e+06	1.96133e+06	1.22007e+06
citrulline	C6H13N3O3	C00327	469263	184680	530119	530627	644286	501875	745352	693508	493328	242445	336586	270652
allantoin	C4H6N4O3	C01551	576421	278267	290498	190475	260148	235364	276399	385964	241004	514062	234740	243122
Uric acid	C5H4N4O3	C00366	523411	278875	268601	151759	242628	304839	200610	331637	138598	76000	59123.8	51405.9
IMP	C10H13N4O8P	C00130	294248	301750	381988	2.7506e+06	3.983e+06	2.45356e+06	746130	761964	392983	397817	721586	274992
isocitrate	C6H8O7	C00311	377049	243182	356357	336107	331138	208106	306902	347210	285390	195871	165191	146898
deoxyribose-phosphate	C5H11O7P	C00673	301055	330399	333285	89842.1	192283	180834	304813	393077	366561	186553	172586	132938
orotate	C5H4N2O4	C00295	470552	158349	319236	201640	269144	260355	295118	472251	315012	847994	377769	155299
xanthosine	C10H12N4O6	C01762	338488	260730	244540	158939	250883	220506	376172	499036	304313	235620	243953	127022
Creatinine	C4H7N3O	C00791	267107	254798	309128	150959	222613	157631	199704	N/A	276527	81322.6	113588	102742
Indole-3-carboxylic acid	C9H7NO2	C19837	321829	252428	243681	174660	255659	201037	227446	311701	215529	1.4129e+06	1.04257e+06	805585
hypoxanthine	C5H4N4O	C00262	405196	138700	201567	2.4866e+06	2.01956e+06	1.67233e+06	421294	770816	146362	217320	157888	109107
dATP	C10H16N5O12P3	C00131	259069	204690	274893	121050	329948	235337	249983	210302	322453	1.41374e+06	905479	854719
UMP	C9H13N2O9P	C00105	257600	198340	275384	136440	213359	226365	251022	212415	265368	176914	200523	178772
FAD	C27H33N9O15P2	C00016	278302	197138	232592	114584	318606	256791	408804	328698	341095	86486.3	181463	158661
glycolate	C2H4O3	C00160	172770	188768	306649	409042	260593	157659	100253	62672.9	45442.4	5.35993e+06	3.16464e+06	1.77179e+06
Ascorbic acid	C6H8O6	C00072	234224	113117	314202	597437	143327	173333	125085	144890	105787	819578	692666	462606
S-adenosyl-L-homocysteine	C14H20N6O5S	C00021	258088	216513	179242	116380	660716	575840	345814	268339	429316	105443	107926	101141
Xanthurenic acid	C10H7NO4	C02470	336065	134145	180555	136502	152770	172573	278820	N/A	207795	1.34304e+06	883516	669125
N-acetyl-L-aspartic acid	C6H9NO5	C01042	243554	161048	233669	92503.2	256012	232065	274976	181586	331176	228768	143773	132557
6-phospho-D-gluconate	C6H13O10P	C00345	245512	175502	185487	90344.1	146397	102639	139860	223466	152978	93331.9	85163.4	51157
Indoleacrylic acid	C11H9NO2	HMDB0000734	215961	167254	219861	203225	184599	260125	240079	252866	185116	614955	212498	156216
3-hydroxybuterate	C4H8O3	C01089	190396	250789	147567	120236	125719	180249	126310	149676	258850	82822.8	85710.2	68261.7
nicotinate	C6H5NO2	C00253	145626	194607	209138	278203	196931	149394	119050	175560	398738	2.5993e+06	1.54202e+06	388436
OBP	C8H18O14P2		195307	133897	205429	17146.8	114715	111814	109024	173097	202469	152493	60728.8	70518.4
glucosamine	C6H13NO5	C00329	219585	135376	148671	181321	168680	85748.1	215552	271977	157577	415888	1.33981e+06	659378
dTDP	C10H16N2O11P2	C00363	173269	146826	179369	69450	128723	146808	151476	163687	274830	682202	460956	162000
cystathionine	C7H14N2O4S	C02291	170177	161791	162295	94843.6	165963	194204	147147	146948	359497	113223	45071.1	77507.1
2-ketohaxanoic acid	C6H10O3	C00902	181035	155292	150845	99073	117337	112184	122295	192460	154677	84513.4	117180	89955.5
quinolinate	C7H5NO4	C03722	304722	32234.6	148035	108961	136136	128136	589929	556723	209485	3.18233e+06	1.97926e+06	1.55098e+06
N-acetyl-glutamate	C7H11NO5	C00624	226759	79512.8	148060	79116.7	167292	168957	152964	137114	209188	139958	80591.3	94633.5
CDP-ethanolamine	C11H20N4O11P2	C00570	162700	151128	130487	78459.4	175086	184093	245959	327870	176766	106448	140323	67704.5
glycerate	C3H6O4	C00258	192352	132275	116062	84058.2	143674	121540	83429.3	88714	145523	58617.5	49405.4	34178.4
adenosine	C10H13N5O4	C00212	196776	77687.1	160262	121836	363080	268704	124855	233676	94906.9	57873.5	101614	234059
putrescine	C4H12N2	C00134	102430	163473	136960	64217.1	65125	133685	88141.3	59751.3	198985	25827	68314.8	109677
cytidine	C9H13N3O5	C00475	155136	105696	122318	65218.6	90849.7	131295	N/A	164347	4947.39	70600.6	50867.6	43770.8
dCTP	C9H16N3O13P3	C00458	156070	101092	125615	74181	125590	86623.3	93310.2	114787	221379	1.04346e+06	636053	720397
NADPH	C21H30N7O17P3	C00005	119892	122589	118964	73599	147798	82334.8	49533.7	157716	22296.7	62536.3	98304.7	47571
trehalose-6-Phosphate	C12H23O14P	C00689	140337	95191.3	122628	76202.2	77493.4	57992	52930.4	82171.1	99714.6	659135	440379	221589
Phenyllactic acid	C9H10O3	C05607	140743	111360	97330.2	75663.6	81746.4	81979.5	117057	128068	78316	N/A	48784.2	36739.4
betaine aldehyde	C5H12NO	C00576	53231.7	109979	179473	N/A	N/A	47641	36693.3	60729.8	N/A	98873	101988	24426
shikimate	C7H10O5	C00493	169942	76144	94662.6	44450	68871.6	59273.5	75105.2	102073	56725.3	42026.6	45259.9	45101.5
cytosine	C4H5N3O	C00380	115005	68398.3	149637	53046.4	87621.6	99422.2	114843	91825.1	18247	109179	50889.5	N/A
CDP-choline	C14H27N4O11P2	C00307	85072.9	107364	127175	94977.3	214729	182519	139553	130491	189952	101602	127850	97438.8
folate	C19H19N7O6	C00504	191289	58435.1	61141.8	50864.4	67259	75347	122524	77634.7	49550.4	28822	42097.5	42805
Hydroxyisocaproic acid	C6H12O3	HMDB0000746	119159	92393.5	97470.6	66510.4	65472.4	73237.5	58669.2	65225.8	81667.3	125531	141559	84370.6
glyoxylate	C2H2O3	C00048	121918	77391.9	108062	71934	130192	95159.2	117493	186871	125253	126029	103590	47431.5
indole	C8H7N	C00463	170049	50625.3	76372.6	39795.1	101300	90490.6	120357	143298	64296.8	44525.2	68910.3	52499.8
pyridoxine	C8H11NO3	C00314	N/A	184701	10402.2	13046.9	160592	228011	273122	653287	197361	3631.09	3088.25	7817.02
ornithine	C5H12N2O2	C00077	136951	89109.3	65902.3	135063	N/A	N/A	213312	482178	198228	626782	252501	122635
S-methyl-5-thioadenosine	C11H15N5O3S	C00170	144340	97090.3	48538.1	80319.9	69285.7	N/A	411950	180668	961958	198024	374789	350752
inosine	C10H12N4O5	C00294	101891	88827.2	89275.4	219767	323933	905012	312503	173850	306941	3.17296e+06	1.77681e+06	1.13864e+06
dTMP	C10H15N2O8P	C00364	87764.4	77399.9	100931	53595	135192	99753.1	488457	148370	128072	282850	210726	137636
purine	C5H4N4	C00465	127117	76867.1	61362.9	45699.2	78603.1	72993.9	83417	97326.9	62856.7	52935.6	37120.3	28261.9
biotin	C10H16N2O3S	C00120	84828.7	105989	69716.9	45611.8	112618	99403.2	149177	168014	129431	N/A	81752.4	N/A
dehydroascorbic acid	C6H6O6	C05422	94855	63019.1	94638.1	117825	92779.6	95535.3	103382	21779.2	36280.5	220708	291750	483191
2-dehydro-D-gluconate	C6H10O7	C06473	93180.8	68093.2	76728.8	32305.9	54582.5	60871.6	45737.9	99151.7	68666.3	106274	100471	48368.8
uridine	C9H12N2O6	C00299	84679.2	85821.3	60079.4	36229.8	84328.5	76758.5	93251.7	110480	133628	17737	24528.5	26453.1
NADH	C21H29N7O14P2	C00004	79286	47069.8	66867.6	52855.3	114805	95120.5	42121.9	99915.5	27258.3	23780.6	39886.1	8257.79
3-phospho-serine	C3H8NO6P	C01005	53958.6	54744.6	84204.5	N/A	35725.5	67013.3	56554	N/A	75529.5	30866.4	33584.6	22559
Imidazoleacetic acid	C6H8N2O2	C02835	34412.7	77743.6	80679.1	38423.7	61852	52079.7	45946.4	76218.5	64873.8	58762.8	36313	27206.8
5-methyl-THF	C20H25N7O6	C00440	72652.1	49812.1	60372.1	45361.4	75282.7	76057.8	93171.6	65325.7	107274	77231.3	87482	78985.1
guanine	C5H5N5O	C00242	62772.3	28551.9	67665.3	50406.4	99717.1	91367.4	124891	96592.5	95513.6	43058.1	82528.1	39071.2
hydroxyphenylpyruvate	C9H8O4	C01179	98448	5055.92	N/A	6258.67	52920.8	N/A	N/A	54385.5	N/A	16814.3	N/A	7561.46
homocysteine	C4H9NO2S	C00155	83846.9	41282.5	28753.8	34624	57860.8	59460.6	79279.8	73525.4	37968.6	49576.6	31387	23142.1
2-deoxyglucose-6-phosphate	C6H13O8P	C06369	49556.2	42856	57128.2	54938.9	49163.1	42496.8	35235	46653.6	33085.1	94767.2	94589.5	46432.4
D-glucarate	C6H10O8	C00818	58340	41447.5	43373.4	19902.4	56187.4	51199.7	43764.2	48709.7	62718.9	94075	19878.5	17694.9
Geranyl-PP	C10H20O7P2	C00341	29315	48990.9	56495.6	10647.4	27217	18188.9	15538.6	N/A	38072.1	39061.2	14078.3	12000
AICAR	C9H15N4O8P	C04677	39551.2	49540.5	45381.7	19871.7	56148.4	55384	53462	69774.6	75058.2	31572.6	28355.4	59146.1
acetoacetyl-CoA	C25H40N7O18P3S	C00332	56918.7	31540.6	45441.1	21404.3	35582.6	33970.2	29417	30397.9	43777.3	48345.8	58885.6	38804.5
Kynurenine	C10H12N2O3	C00328	57671.1	40934.8	27246.7	50256.5	154594	132685	374961	419578	90733.4	56968.1	171782	41324.3
coenzyme A	C21H36N7O16P3S	C00010	46214.7	45045.1	33455.6	29421.7	71167.1	108194	79142.6	142019	410492	56270.9	60005.9	101974
Hydroxyphenylacetic acid	C8H8O3	C05852	69959.7	12347.7	41785	25620.7	32076.5	49161.6	69686.3	89076.7	97520.3	495398	188148	116247
dCDP	C9H15N3O10P2	C00705	28279.9	37945.1	57146.3	16593.3	42066.9	32282.5	37134	26496.3	38829.9	726262	484743	200070
3-methylphenylacetic acid	C9H10O2	HMDB0002222	51292.5	23214.9	48578.3	49781.6	36807.6	35698.7	54288.8	201664	53858.9	248950	243114	159339
phenylpyruvate	C9H8O3	C00166	19177.4	48461.9	45339	54234	29841.8	24447.1	11117.7	4981.06	4127.65	92402.4	N/A	40501
orotidine-5-phosphate	C10H13N2O11P	C01103	35329.1	10194.4	62781.4	55197.4	45526.1	50985.5	21347.8	21995.1	23422.3	217405	211231	127979
7-methylguanosine	C11H16N5O5	HMDB0001107	44094.4	33753.3	28127.2	44597.7	42124.3	28042.2	14403.9	32584.4	11676.7	301701	178917	138695
D-glucono-1, 5-lactone 6-phosphate	C6H11O9P	C01236	27249.1	31282.4	45699.9	25712.8	35742.6	49903.5	36206.8	66360.5	29437.4	36134.4	30488.5	11382.5
cysteine sulfinate	C3H7NO4S	C00606	48534.2	25552.2	27253.2	11556.1	25602.5	17341	24078.8	10755.6	20480.4	15064.9	6708.01	11101.4
riboflavin	C17H20N4O6	C00255	32719.3	22607.9	45540.7	19932.7	25925.7	13201.8	64653	51818.6	92200.3	N/A	18350	22755.4
N-acetyl-glucosamine	C8H15NO6	C00140	36963.1	37272.3	23142.5	19047.5	56271.2	79353.1	228956	127220	70053.9	19346.1	34570.1	39667.3
thymine	C5H6N2O2	C00178	30697.2	37028.9	16359.8	11581	34534.2	33545.7	25369.8	7852	6954.52	6484.22	46296.8	53382.9
S-ribosyl-L-homocysteine	C9H17NO6S	C03539	20022.9	39718.9	23077.1	18944.4	26035.3	16698.6	20945.8	13994	35187.7	283589	195788	130772
Flavone	C15H10O2	C15608	9651.21	22371.4	49708.3	11542.5	N/A	16005.9	27540.3	28906.8	31525.5	10082.5	N/A	16277.5
D-glucosamine-6-phosphate	C6H14NO8P	C00352	21487.9	27254.6	32161.2	12388.1	14844.6	17330.2	10864.2	28080.1	8818.89	25958.2	9676.36	12450.9
Atrolactic acid	C9H10O5	C05584	18038.7	17241.7	37037.1	17829.3	15870	9053.92	25858.8	20716.6	15446.1	60192.3	54168.3	57474.5
Nicotinamide Riboside	C11H15N2O5	C03150	N/A	23809.3	19421	11858.5	6984.33	10617.6	38219.6	20407.6	11919.1	15805.9	17317.2	20919.5
N-acetyl spermidine	C9H21N3O	C00612	11389.5	43836.9	9207.08	10257.6	18214.4	18946.9	26059.3	25369.2	40185.2	N/A	N/A	15174.3
N-Acetylputrescine	C6H14N2O	C02714	10794.6	38640.5	11533.6	8755.4	18972.8	40738.2	39822.8	150962	37359.6	19709.6	11494.5	3693.31
trehalose-sucrose	C12H22O11	C00089	13446	15807	27578	12403.4	22919.2	22294.3	17572.7	38812.1	14073.2	218775	307774	9196.37
succinyl-CoA	C25H40N7O19P3S	C00091	11426.8	28058.3	17195.6	2618.71	30543.8	21935.9	13635.2	19001.8	28909.2	5525.4	6498.72	18815.5
methylnicotinamide	C7H9N2O	C02918	N/A	17746.7	19762.3	31561.9	21342.7	60340.5	23225.7	63818.8	417429	17141.4	N/A	N/A
dCMP	C9H14N3O7P	C00239	18675.5	12229.1	22055.5	13094.4	28899.4	19807	64323.8	25733.3	32911.3	195281	107279	76786.9
deoxyguanosine	C10H13N5O4	C00330	21323.4	14872.8	11820.9	17183.1	28870.4	12163	21551	15824	10790.6	18612.1	8831.12	15923.3
HMG-CoA	C27H44N7O20P3S	C00356	14000	11554.8	20445.3	5149.5	5780.16	11551.7	6609.13	7227.14	14038.2	20031.3	12087	8391.85
dUTP	C9H15N2O14P3	C00460	20611.9	4932.16	19000.2	2463.25	11161.2	21496.9	6575.46	34683.3	18167.5	203785	90702	66066.1
N-acetyl-glutamine	C7H12N2O4	HMDB0006029	11800.2	13257.6	16568.3	16673.8	9056.19	17822.2	13745.9	9770.56	15795.5	3455.48	4238.25	5315.7
trans, trans-farnesyl diphosphate	C15H28O7P2	C00448	N/A	7548.52	17838.6	11383	10698.6	9966.16	11584.4	18820	17658.3	5075.7	N/A	8906.62
ethanolamine	C2H7NO	C00189	9361.7	18255.9	9641.82	N/A	N/A	6295.53	23661.7	11809	20075.4	6392.8	9675.98	4347
4-phosphopantothenate	C9H18NO8P	C03492	15702.7	9090.42	N/A	8256.01	7429.75	3303.05	12309.7	5865.14	10735.3	16358.4	11562.7	7429.83
2-oxo-4-methylthiobutanoate	C5H8O3S	C01180	10285.7	3554.91	23160.6	N/A	3075.63	21853.2	5322.4	N/A	N/A	N/A	15544.3	N/A
propionyl-CoA	C24H40N7O17P3S	C00100	19335.7	9914.31	7328.53	4223.54	5690.78	N/A	4957.08	3296.49	11560.4	24828.4	N/A	10094
deoxyadenosine	C10H13N5O3	C00559	10734.2	10342.6	N/A	N/A	12676.3	14011.8	16211.5	N/A	N/A	2428.49	N/A	15286.8
guanosine	C10H13N5O5	C00387	14798.5	4955.23	9975.03	7257.19	18990.5	16534.4	12388.1	21345.5	17051.7	14213.6	16860	19717.7
N-acetyl-L-ornithine	C7H14N2O3	C00437	N/A	N/A	9582.56	7649.74	N/A	5488.27	21066	5086.47	N/A	4356.31	N/A	N/A
dUMP	C9H13N2O8P	C00365	10394.1	14039.2	3350.84	2377.9	6450.39	12244.1	6603.94	24711.3	20646.3	3687.58	19417.1	2023.09
ADP-D-glucose	C16H25N5O15P2	C00498	4955.1	8281.24	12392.9	6607.92	8237	8260.49	8257.76	17340.8	8277.27	N/A	5780.12	2476.52
homocysteic acid	C4H9NO5S	C16511	11074.8	10732.9	3565.59	8239.43	N/A	N/A	N/A	5511.96	N/A	16351.5	5486.75	10391.8
thiamine-phosphate	C12H17N4O4PS	C01081	N/A	N/A	8430.44	N/A	8107.9	3280.77	2097.37	11049.3	N/A	N/A	3062.69	2466.53
dephospho-CoA	C21H35N7O13P2S	C00882	4952.76	11690.4	N/A	4069.2	9498.12	12984.8	14033.4	7518.79	23954.1	15203.8	N/A	4938.01
pyruvate	C3H4O3	C00022	8625.87	N/A	7891.05	7947.54	21512.2	14378.9	18239.4	25508	21550.2	23562.6	16571.3	17936.9
glucono-1,5-lactone	C6H10O6	C00198	9682.47	8808.97	6271.73	35154.9	5633.03	N/A	8594.24	10402.7	4817.89	301516	233758	N/A
cysteine	C6H12N2O4S2	C00097	6036.88	5835.63	12793.5	3255.29	32662.7	7478.04	48009.3	79974.9	15012.2	9208.5	11556.7	12551.3
O-acetyl-L-serine	C5H9NO4	C00979	8739.85	10710.4	4055.21	10113.3	9901.26	N/A	5496.93	2994.06	7493.27	N/A	2938.63	N/A
Cholic acid	C24H40O5	C00695	N/A	5514.74	9918.87	N/A	4758.8	3291.75	5746.95	N/A	2265.21	17590.8	12585.5	8708.61
deoxyinosine	C10H12N4O4	C05512	6142.98	9779.12	4039.23	7482.86	43267	26559.3	18467.2	14626.9	25459.4	25155.6	42115.5	4950.8
3-S-methylthiopropionate	C4H8O2S	C08276	6572.63	N/A	N/A	N/A	N/A	2490.22	3304.89	N/A	2306.37	19040.7	6547.92	3257.58
5-methoxytryptophan	C12H14N2O3	HMDB0002339	7135.94	N/A	5793.2	12346.6	3446.16	5770.44	14893.2	27115.3	33191.6	3884.63	N/A	N/A
thymidine	C10H14N2O5	C00214	8170.27	N/A	3924.35	5802.2	N/A	7406.76	11611.2	14040.5	4892.83	39490.7	42016.4	33688.7
Taurodeoxycholic acid	C26H45NO6S	C05463	7331.56	3800.44	6633.79	6607.33	N/A	3893.38	N/A	3287.42	5697.92	N/A	3987.68	N/A
deoxyuridine	C9H12N2O5	C00526	N/A	4855.33	N/A	N/A	N/A	10709.5	N/A	8844.41	9918.21	6786.07	N/A	N/A
dGMP	C10H14N5O7P	C00362	3301.8	1652.23	7940.14	4920.87	1668.32	N/A	8988.56	3530.74	12553.5	14382	18344	N/A
xanthosine-5-phosphate	C10H13N4O9P	C00655	3305.1	3305.1	5035.68	14037.9	17343.6	4930.46	10734.4	4952.83	3384.57	4129.71	N/A	6607.83
homoserine	C4H9NO3	C00263	4400.92	3710.73	2318.48	6461.04	29216.6	4456.74	8347.85	6452.99	6081.43	32545.8	21381.4	14511.1
D-glucosamine-1-phosphate	C6H14NO8P	C06156	N/A	3299.16	N/A	N/A	3274.68	N/A	3304.57	6555.77	5806.15	2473.65	N/A	N/A
FMN	C17H21N4O9P	C00061	3294.88	N/A	N/A	N/A	8260.06	N/A	3302.6	9907.43	N/A	N/A	N/A	4955.29
7,8-dihydrofolate	C19H21N7O6	C00415	3111.32	N/A	N/A	N/A	4877.22	N/A	N/A	N/A	2477.59	16416.7	8004.88	N/A
acadesine	C9H14N4O5	D02742	3073.45	N/A	N/A	N/A	5780.34	3305.13	5788.64	7434.74	N/A	4175.57	7915.88	3395.13
S-adenosyl-L-methioninamine	C14H23N6O3S	C01137	2425.85	N/A	3301.26	2477.65	N/A	N/A	N/A	N/A	7330.58	6117.9	N/A	N/A
3',5'-Cyclic diGMP	C20H24N10O14P2	C16463	N/A	N/A	2477.7	3305.2	N/A	N/A	N/A	N/A	2477.36	3273.93	N/A	N/A
Cellobiose	C12H22O11	C00185	N/A	2422.96	N/A	2501.88	N/A	7450.01	N/A	2469.27	N/A	7426.24	6636.89	8309.09

## Sheet: Table S3
Supplementary Table 3: List of significantly altered metabolites in Wt-PTEN overexpressed PC3 cells compared with control PC3 cells
Metabolite name	Formula	KEGG or HMDB Identifier	Ctrl.1	Ctrl.2	Ctrl.3	Wt PTEN.1	Wt PTEN.2	Wt PTEN.3	Fold Change	p value
hypoxanthine	C5H4N4O	C00262	405196	138700	201567	2.4866e+06	2.01956e+06	1.67233e+06	8.28812	0.00190545
IMP	C10H13N4O8P	C00130	294248	301750	381988	2.7506e+06	3.983e+06	2.45356e+06	9.39396	0.00430282
D-erythrose-4-phosphate	C4H9O7P	C00279	612364	620909	581932	305026	370751	445575	0.617755	0.00543749
SBP	C7H16O13P2	C00447	876108	960110	870607	97781.9	338662	463075	0.332315	0.00560153
fructose-6-phosphate	C6H13O9P	C05345	713631	771280	897585	332307	417263	494723	0.522265	0.00614311
deoxyribose-phosphate	C5H11O7P	C00673	301055	330399	333285	89842.1	192283	180834	0.47988	0.00793604
2-ketohaxanoic acid	C6H10O3	C00902	181035	155292	150845	99073	117337	112184	0.674492	0.00825601
dihydroxy-acetone-phosphate	C3H7O6P	C00111	1.53803e+06	1.47112e+06	1.84737e+06	489181	929957	861746	0.469654	0.00874319
Hydroxyisocaproic acid	C6H12O3	HMDB0000746	119159	92393.5	97470.6	66510.4	65472.4	73237.5	0.664093	0.0155818
Nicotinamide Riboside	C11H15N2O5	C03150	N/A	23809.3	19421	11858.5	6984.33	10617.6	0.454318	0.0179909
cyclic-AMP	C10H12N5O6P	C00575	571739	442035	402196	203951	308988	262924	0.547938	0.02308
D-gluconate	C6H12O7	C00257	478912	560824	693554	190386	292795	372672	0.493774	0.0232764
D-glucosamine-6-phosphate	C6H14NO8P	C00352	21487.9	27254.6	32161.2	12388.1	14844.6	17330.2	0.550815	0.0234913
Creatinine	C4H7N3O	C00791	267107	254798	309128	150959	222613	157631	0.639208	0.023809
trehalose-6-Phosphate	C12H23O14P	C00689	140337	95191.3	122628	76202.2	77493.4	57992	0.591047	0.0285094
phosphocreatine	C4H10N3O5P	C02305	1.08631e+06	651472	842470	312539	514349	356832	0.458761	0.029204
glucose-6-phosphate	C6H13O9P	C00668	651828	669923	953841	410085	449681	433659	0.56839	0.0292469
D-glyceraldehdye-3-phosphate	C3H7O6P	C00118	935579	1.11791e+06	1.63443e+06	397614	572665	576532	0.419426	0.030438
6-phospho-D-gluconate	C6H13O10P	C00345	245512	175502	185487	90344.1	146397	102639	0.55957	0.0324542
taurine	C2H7NO3S	C00245	2.14718e+07	2.28037e+07	1.51562e+07	9.76316e+06	1.35459e+07	1.16063e+07	0.587487	0.0347149
glutathione disulfide	C20H32N6O12S2	C00127	6.1233e+07	5.39717e+07	6.08197e+07	3.06876e+07	4.8531e+07	4.28181e+07	0.693294	0.0354483
hexose-phosphate	C6H13O9P	C02672	9.94242e+06	1.04084e+07	1.30589e+07	5.05454e+06	7.85601e+06	7.94812e+06	0.62433	0.0368866
D-sedoheptulose-1-7-phosphate	C7H15O10P	C05382	2.50517e+06	2.11799e+06	2.03163e+06	792180	1.75932e+06	1.20989e+06	0.565216	0.0378217
CDP	C9H15N3O11P2	C00112	459937	420379	430715	159054	322800	326406	0.616508	0.0411914
Guanidoacetic acid	C3H7N3O2	C00581	916002	684981	667988	343070	536798	524291	0.618853	0.0469567
Phenyllactic acid	C9H10O3	C05607	140743	111360	97330.2	75663.6	81746.4	81979.5	0.685081	0.0472946
ribose-phosphate	C5H11O8P	C00117	848622	711248	876611	353255	619808	609590	0.649565	0.0480209
Geranyl-PP	C10H20O7P2	C00341	29315	48990.9	56495.6	10647.4	27217	18188.9	0.415822	0.0493944

## Sheet: Table S4
Supplementary Table 4: List of significantly altered metabolites in Membrane-PTEN overexpressed PC3 cells compared with control PC3 cells
Metabolite name	Formula	KEGG or HMDB Identifier	Ctrl.1	Ctrl.2	Ctrl.3	Membrane PTEN.1	Membrane PTEN.2	Membrane PTEN.3	Fold Change	p value
cholesterol	C27H46O	C00187	1.60642e+06	1.08957e+06	426420	4.05365e+06	5.58834e+06	4.76916e+06	4.61538	0.00254815
Maleic acid	C4H4O4	C01384	7.32842e+06	6.66573e+06	6.93937e+06	7.90575e+06	8.32028e+06	8.16877e+06	1.16535	0.00709253
dGDP	C10H15N5O10P2	C00361	8.24482e+06	7.49514e+06	8.2806e+06	1.0581e+07	1.05458e+07	1.23509e+07	1.39371	0.00827728
fumarate	C4H4O4	C00122	7.18425e+06	7.02116e+06	7.20301e+06	7.80538e+06	8.30299e+06	8.61804e+06	1.15499	0.0104812
IDP	C10H14N4O11P2	C00104	1.0337e+06	963559	1.10815e+06	1.40069e+06	1.46058e+06	1.74512e+06	1.48335	0.0118468
biotin	C10H16N2O3S	C00120	84828.7	105989	69716.9	149177	168014	129431	1.71425	0.0154926
pyruvate	C3H4O3	C00022	8625.87	N/A	7891.05	18239.4	25508	21550.2	2.63558	0.015781
L-arginino-succinate	C10H18N4O6	C03406	2.07797e+06	1.27352e+06	1.47498e+06	2.79483e+06	2.68058e+06	2.43779e+06	1.63954	0.0174938
SBP	C7H16O13P2	C00447	876108	960110	870607	593519	533155	753524	0.694614	0.0185331
ADP	C10H15N5O10P2	C00008	7.96163e+06	7.19702e+06	8.47121e+06	1.09535e+07	1.05563e+07	1.34788e+07	1.48069	0.0185368
inosine	C10H12N4O5	C00294	101891	88827.2	89275.4	312503	173850	306941	2.83326	0.0197969
N-acetyl-glucosamine-1-phosphate	C6H14NO8P	C04256	643367	430924	440534	767227	813475	965821	1.68107	0.0198982
homoserine	C4H9NO3	C00263	4400.92	3710.73	2318.48	8347.85	6452.99	6081.43	2.00211	0.0201125
2-keto-isovalerate	C5H8O3	C00141	7.17806e+06	6.63497e+06	6.88839e+06	7.59329e+06	7.45298e+06	7.89847e+06	1.10837	0.0217181
FAD	C27H33N9O15P2	C00016	278302	197138	232592	408804	328698	341095	1.52337	0.0225826
deoxyinosine	C10H12N4O4	C05512	6142.98	9779.12	4039.23	18467.2	14626.9	25459.4	2.93335	0.0230341
taurine	C2H7NO3S	C00245	2.14718e+07	2.28037e+07	1.51562e+07	7.88889e+06	7.82707e+06	1.28891e+07	0.48131	0.0237904
ATP	C10H16N5O13P3	C00002	8.83186e+07	7.67127e+07	8.67431e+07	9.51555e+07	9.9298e+07	1.03547e+08	1.1836	0.0242817
Glycerophosphocholine	C8H21NO6P	C00670	163511685	1.50385e+08	1.3873e+08	2.08615e+08	2.3573e+08	1.82716e+08	1.38538	0.0262635
glycolate	C2H4O3	C00160	172770	188768	306649	100253	62672.9	45442.4	0.311842	0.0275212
guanine	C5H5N5O	C00242	62772.3	28551.9	67665.3	124891	96592.5	95513.6	1.99383	0.0279758
phenylpyruvate	C9H8O3	C00166	19177.4	48461.9	45339	11117.7	4981.06	4127.65	0.179029	0.0316735
Hydroxyisocaproic acid	C6H12O3	HMDB0000746	119159	92393.5	97470.6	58669.2	65225.8	81667.3	0.6652	0.0320427
cholesteryl sulfate	C27H46O4S	C18043	8.08908e+06	7.47389e+06	1.5465e+07	3.43379e+06	760744	286940	0.144433	0.0322722
oxaloacetate	C4H4O5	C00036	1.6866e+06	1.3967e+06	2.08084e+06	841161	1.24492e+06	757442	0.550629	0.0359512
AICAR	C9H15N4O8P	C04677	39551.2	49540.5	45381.7	53462	69774.6	75058.2	1.4746	0.0403558
GDP	C10H15N5O11P2	C00035	442013	472769	488440	573941	617940	777226	1.40328	0.0406223
AMP	C10H14N5O7P	C00020	3.46026e+06	3.16305e+06	3.62201e+06	6.41032e+06	6.26195e+06	4.15548e+06	1.64248	0.0414195
choline	C5H14NO	C00114	54694.7	3.00656e+07	7.51164e+06	5.55945e+07	9.31644e+07	N/A	5.9295	0.0426088
glutathione	C10H17N3O6S	C00051	3.73663e+07	3.32854e+07	2.61748e+07	4.64214e+07	8.62543e+07	9.12144e+07	2.31228	0.0436276
D-erythrose-4-phosphate	C4H9O7P	C00279	612364	620909	581932	348002	545740	382067	0.702846	0.0444672
dGTP	C10H16N5O13P3	C00286	8.60618e+07	6.65686e+07	8.24457e+07	9.32494e+07	9.62747e+07	1.03037e+08	1.24454	0.0449327
NAD+	C21H27N7O14P2	C00003	3.28143e+07	3.04683e+07	3.16275e+07	3.8049e+07	4.40107e+07	3.53815e+07	1.23739	0.0465974

## Sheet: Table S5
Supplementary Table 5: List of significantly altered metabolites in Nuclear-PTEN overexpressed PC3 cells compared with control PC3 cells
Metabolite name	Formula	KEGG or HMDB Identifier	Ctrl.1	Ctrl.2	Ctrl.3	Nuc PTEN.1	Nuc PTEN.2	Nuc PTEN.3	Fold Change	p value
fumarate	C4H4O4	C00122	7.18425e+06	7.02116e+06	7.20301e+06	4.17169e+06	4.02489e+06	4.0981e+06	0.574292	1.84731e-06
2-keto-isovalerate	C5H8O3	C00141	7.17806e+06	6.63497e+06	6.88839e+06	3.8763e+06	3.73375e+06	4.04456e+06	0.562986	7.56798e-05
malate	C4H6O5	C00149	4.98209e+07	4.76837e+07	4.58588e+07	2.2702e+07	2.54584e+07	2.60061e+07	0.517333	0.000114283
Maleic acid	C4H4O4	C01384	7.32842e+06	6.66573e+06	6.93937e+06	3.83731e+06	4.21288e+06	4.18483e+06	0.584471	0.000216704
creatine	C4H9N3O2	C00300	8.58142e+07	8.53521e+07	8.64495e+07	5.00383e+07	3.86504e+07	4.49787e+07	0.518864	0.0002368
fructose-1,6-bisphosphate	C6H14O12P2	C05378	6.91475e+06	6.59579e+06	7.87062e+06	2.60972e+06	1.971e+06	1.83939e+06	0.30027	0.00037996
dihydroxy-acetone-phosphate	C3H7O6P	C00111	1.53803e+06	1.47112e+06	1.84737e+06	408137	288888	441038	0.234337	0.000576403
sarcosine	C3H7NO2	C00213	1.0117e+07	8.92106e+06	8.60605e+06	4.71852e+06	4.65329e+06	4.7674e+06	0.511473	0.000618273
Creatinine	C4H7N3O	C00791	267107	254798	309128	81322.6	113588	102742	0.358171	0.00072388
lactate	C3H6O3	C00186	2.91097e+07	2.64962e+07	2.56612e+07	1.0948e+07	1.16793e+07	1.4877e+07	0.461495	0.000787444
acetylphosphate	C2H5O5P	C00227	436998	398562	372053	118620	137961	191977	0.371441	0.000942628
N-Acetyl-L-alanine	C5H9NO3	C01073	9.64133e+07	8.88913e+07	8.3109e+07	5.38822e+07	4.63821e+07	4.47127e+07	0.540125	0.000995797
D-sedoheptulose-1-7-phosphate	C7H15O10P	C05382	2.50517e+06	2.11799e+06	2.03163e+06	972839	1.03004e+06	920838	0.43934	0.00112551
hydroxyproline	C5H9NO3	C01157	1.25112e+07	1.02764e+07	1.0168e+07	4.74877e+06	4.30666e+06	3.90356e+06	0.393225	0.00114321
deoxyribose-phosphate	C5H11O7P	C00673	301055	330399	333285	186553	172586	132938	0.510062	0.00117236
SBP	C7H16O13P2	C00447	876108	960110	870607	227521	407118	157001	0.292461	0.00132963
glutathione disulfide	C20H32N6O12S2	C00127	6.1233e+07	5.39717e+07	6.08197e+07	3.44534e+07	2.49805e+07	2.37953e+07	0.472828	0.00167379
N-carbamoyl-L-aspartate	C5H8N2O5	C00438	2.95334e+06	2.32232e+06	2.35866e+06	976608	1.00584e+06	785254	0.362535	0.00168025
glucono-1,5-lactone	C6H10O6	C00198	9682.47	8808.97	6271.73	301516	233758	N/A	32.4236	0.00197532
allantoate	C4H8N4O4	C00499	2.89118e+06	2.1761e+06	2.3533e+06	1.00669e+06	876007	748078	0.354525	0.00217454
O8P-O1P	C8H17O11P		660444	653252	706446	368240	439050	298435	0.54735	0.00225607
alanine	C3H7NO2	C00041	8.4293e+06	6.36067e+06	7.3635e+06	3.41714e+06	2.80752e+06	2.83908e+06	0.409134	0.0022715
threonine	C4H9NO3	C00188	9.86849e+06	7.20679e+06	7.21084e+06	1.62322e+06	2.07189e+06	2.16978e+06	0.241491	0.002437
thymidine	C10H14N2O5	C00214	8170.27	N/A	3924.35	39490.7	42016.4	33688.7	6.3497	0.00280217
N-acetyl-glutamine	C7H12N2O4	HMDB0006029	11800.2	13257.6	16568.3	3455.48	4238.25	5315.7	0.312531	0.00321384
uridine	C9H12N2O6	C00299	84679.2	85821.3	60079.4	17737	24528.5	26453.1	0.298025	0.00359094
Acetylcarnitine DL	C9H18NO4	C02571	1.96108e+08	1.78734e+08	1.4328e+08	4.69653e+07	7.04854e+07	7.64241e+07	0.374187	0.0038399
myo-inositol	C6H12O6	C00137	4.74438e+07	4.29036e+07	4.00759e+07	2.49437e+07	2.22123e+07	1.38041e+07	0.467403	0.00434667
3-methylphenylacetic acid	C9H10O2	HMDB0002222	51292.5	23214.9	48578.3	248950	243114	159339	5.29227	0.00435956
hexose-phosphate	C6H13O9P	C02672	9.94242e+06	1.04084e+07	1.30589e+07	5.84162e+06	4.29266e+06	4.54006e+06	0.439224	0.00448735
Guanidoacetic acid	C3H7N3O2	C00581	916002	684981	667988	293233	231039	311502	0.368349	0.0046418
taurine	C2H7NO3S	C00245	2.14718e+07	2.28037e+07	1.51562e+07	7.10292e+06	5.68943e+06	5.19297e+06	0.302622	0.00470551
cyclic-AMP	C10H12N5O6P	C00575	571739	442035	402196	215661	165306	167613	0.387423	0.00577225
dCTP	C9H16N3O13P3	C00458	156070	101092	125615	1.04346e+06	636053	720397	6.26973	0.00580052
fructose-6-phosphate	C6H13O9P	C05345	713631	771280	897585	448476	270205	420681	0.478222	0.00591778
3-phosphoglycerate	C3H7O7P	C00197	4.94568e+06	3.03182e+06	5.01218e+06	1.03855e+06	964892	852076	0.219829	0.00658633
UDP	C9H14N2O12P2	C00015	5.76139e+06	5.50262e+06	6.08516e+06	4.4975e+06	3.32802e+06	3.45915e+06	0.650445	0.00763489
UTP	C9H15N2O15P3	C00075	4.84501e+07	3.52118e+07	4.30476e+07	2.47103e+07	2.04546e+07	2.04566e+07	0.517889	0.00764652
Atrolactic acid	C9H10O5	C05584	18038.7	17241.7	37037.1	60192.3	54168.3	57474.5	2.37612	0.00775521
S-adenosyl-L-homocysteine	C14H20N6O5S	C00021	258088	216513	179242	105443	107926	101141	0.481016	0.00776996
6-phospho-D-gluconate	C6H13O10P	C00345	245512	175502	185487	93331.9	85163.4	51157	0.378651	0.00777804
CTP	C9H16N3O14P3	C00063	3.93894e+06	3.13527e+06	3.54856e+06	2.36427e+06	1.87972e+06	1.55688e+06	0.54608	0.00821454
2-Aminooctanoic acid	C8H17NO2	HMDB0000991	1.7525e+06	1.89566e+06	1.16646e+06	363490	530692	551611	0.300292	0.00825634
DL-Pipecolic acid	C6H11NO2	C00408	1.14579e+08	7.62322e+07	7.6826e+07	2.63734e+07	2.48757e+07	3.04085e+07	0.305106	0.00836106
D-gluconate	C6H12O7	C00257	478912	560824	693554	280969	265285	177269	0.417427	0.00875707
2-ketohaxanoic acid	C6H10O3	C00902	181035	155292	150845	84513.4	117180	89955.5	0.598656	0.00917101
histidine	C6H9N3O2	C00135	2.84819e+07	2.26156e+07	2.05169e+07	1.34158e+07	1.04624e+07	8.16257e+06	0.447407	0.0095473
serine	C3H7NO3	C00065	1.45734e+07	9.19009e+06	1.02818e+07	4.09949e+06	3.4096e+06	3.32177e+06	0.318131	0.00960462
orotidine-5-phosphate	C10H13N2O11P	C01103	35329.1	10194.4	62781.4	217405	211231	127979	5.13934	0.0101412
Indole-3-carboxylic acid	C9H7NO2	C19837	321829	252428	243681	1.4129e+06	1.04257e+06	805585	3.98693	0.0103089
NAD+	C21H27N7O14P2	C00003	3.28143e+07	3.04683e+07	3.16275e+07	2.3783e+07	2.48735e+07	1.86748e+07	0.709422	0.0105365
dATP	C10H16N5O12P3	C00131	259069	204690	274893	1.41374e+06	905479	854719	4.29693	0.0106892
phosphoenolpyruvate	C3H5O6P	C00074	1.85514e+06	1.03373e+06	1.4343e+06	343150	441328	315601	0.254462	0.0110502
glutathione	C10H17N3O6S	C00051	3.73663e+07	3.32854e+07	2.61748e+07	1.82562e+07	1.7942e+07	1.57045e+07	0.536039	0.0112708
UDP-D-glucose	C15H24N2O17P2	C00029	1.14477e+07	7.17164e+06	8.72775e+06	4.02524e+06	3.08605e+06	2.99958e+06	0.369724	0.011273
UDP-N-acetyl-glucosamine	C17H27N3O17P2	C00043	6.06196e+06	3.77001e+06	5.01139e+06	1.87139e+06	2.26537e+06	1.57409e+06	0.384741	0.0116986
cytidine	C9H13N3O5	C00475	155136	105696	122318	70600.6	50867.6	43770.8	0.431264	0.0119029
cystathionine	C7H14N2O4S	C02291	170177	161791	162295	113223	45071.1	77507.1	0.477077	0.012288
carnitine	C7H15NO3	C00318	1.37069e+07	9.76624e+06	8.58497e+06	3.50952e+06	3.90914e+06	4.42776e+06	0.369529	0.0127642
p-hydroxybenzoate	C7H6O3	C00156	477067	407734	316856	2.37736e+06	1.96133e+06	1.22007e+06	4.62591	0.0131424
2-Hydroxy-2-methylbutanedioic acid	C5H8O5	C02612	1.56983e+06	1.1654e+06	1.46782e+06	3.55231e+06	3.24903e+06	2.32817e+06	2.17212	0.0132958
N-acetylaspartylglutamic acid	C11H16N2O8	C12270	925017	654913	745752	414594	472395	365856	0.5387	0.0136807
quinolinate	C7H5NO4	C03722	304722	32234.6	148035	3.18233e+06	1.97926e+06	1.55098e+06	13.8406	0.0137336
glutamate	C5H9NO4	C00025	9.40628e+07	6.85181e+07	7.67742e+07	5.03966e+07	4.58759e+07	4.88312e+07	0.606228	0.0147189
glycerate	C3H6O4	C00258	192352	132275	116062	58617.5	49405.4	34178.4	0.32268	0.0148675
D-glyceraldehdye-3-phosphate	C3H7O6P	C00118	935579	1.11791e+06	1.63443e+06	319250	185904	468322	0.263963	0.0157575
S-ribosyl-L-homocysteine	C9H17NO6S	C03539	20022.9	39718.9	23077.1	283589	195788	130772	7.36727	0.0170674
CMP	C9H14N3O8P	C00055	1.3919e+06	1.50404e+06	1.86292e+06	812036	1.07757e+06	971769	0.601273	0.0173588
pantothenate	C9H17NO5	C00864	3.03323e+07	1.68987e+07	2.26274e+07	6.1253e+06	6.62132e+06	9.85285e+06	0.323504	0.0178928
3-hydroxybuterate	C4H8O3	C01089	190396	250789	147567	82822.8	85710.2	68261.7	0.402197	0.0182069
asparagine	C4H8N2O3	C00152	1.55452e+07	8.17129e+06	8.58531e+06	1.53788e+06	1.39e+06	2.11023e+06	0.15597	0.0193782
oxaloacetate	C4H4O5	C00036	1.6866e+06	1.3967e+06	2.08084e+06	1.41415e+07	1.06517e+07	6.15088e+06	5.99211	0.0208007
Ascorbic acid	C6H8O6	C00072	234224	113117	314202	819578	692666	462606	2.98522	0.021641
homoserine	C4H9NO3	C00263	4400.92	3710.73	2318.48	32545.8	21381.4	14511.1	6.56159	0.021681
Phenylpropiolic acid	C9H6O2	HMDB0002359	1.07329e+06	635423	1.20192e+06	1.50169e+07	1.06289e+07	5.96325e+06	10.8598	0.0217375
Xanthurenic acid	C10H7NO4	C02470	336065	134145	180555	1.34304e+06	883516	669125	4.44967	0.02279
Phenyllactic acid	C9H10O3	C05607	140743	111360	97330.2	N/A	48784.2	36739.4	0.367125	0.023028
uracil	C4H4N2O2	C00106	1.25954e+06	640349	810141	292453	237804	91455.6	0.229412	0.0230831
glutamine	C5H10N2O3	C00064	8.42892e+07	4.84364e+07	4.75975e+07	1.66879e+07	1.62707e+07	1.74716e+07	0.279666	0.0231919
GTP	C10H16N5O13P3	C00044	7.27483e+06	5.73126e+06	6.70775e+06	4.69892e+06	4.88393e+06	3.54393e+06	0.665866	0.0234451
isocitrate	C6H8O7	C00311	377049	243182	356357	195871	165191	146898	0.520138	0.023776
dGMP	C10H14N5O7P	C00362	3301.8	1652.23	7940.14	14382	18344	N/A	3.80707	0.0239745
Uric acid	C5H4N4O3	C00366	523411	278875	268601	76000	59123.8	51405.9	0.174182	0.0243087
7-methylguanosine	C11H16N5O5	HMDB0001107	44094.4	33753.3	28127.2	301701	178917	138695	5.84395	0.0254802
ATP	C10H16N5O13P3	C00002	8.83186e+07	7.67127e+07	8.67431e+07	6.3449e+07	6.99628e+07	5.14552e+07	0.734257	0.0268424
S-methyl-5-thioadenosine	C11H15N5O3S	C00170	144340	97090.3	48538.1	198024	374789	350752	3.18506	0.0269477
NADPH	C21H30N7O17P3	C00005	119892	122589	118964	62536.3	98304.7	47571	0.576609	0.027772
pyruvate	C3H4O3	C00022	8625.87	N/A	7891.05	23562.6	16571.3	17936.9	2.34389	0.028034
3-phospho-serine	C3H8NO6P	C01005	53958.6	54744.6	84204.5	30866.4	33584.6	22559	0.451045	0.0281855
xanthine	C5H4N4O2	C00385	4.82082e+06	2.47258e+06	2.07167e+06	197778	280836	240668	0.0768047	0.028308
NADP+	C21H28N7O17P3	C00006	1.2383e+06	1.09651e+06	1.30518e+06	1.43596e+06	1.51542e+06	1.39301e+06	1.19351	0.0300055
inosine	C10H12N4O5	C00294	101891	88827.2	89275.4	3.17296e+06	1.77681e+06	1.13864e+06	21.7448	0.0321854
dimethylglycine	C4H9NO2	C01026	2.39364e+07	2.43512e+07	1.57657e+07	1.08934e+07	1.30207e+07	1.26414e+07	0.570704	0.0331338
2-hydroxyglutarate	C5H8O5	C02630	5.20371e+06	4.28707e+06	4.5702e+06	3.84612e+06	3.45581e+06	2.71402e+06	0.712323	0.0346402
dehydroascorbic acid	C6H6O6	C05422	94855	63019.1	94638.1	220708	291750	483191	3.94298	0.0351223
UDP-D-glucuronate	C15H22N2O18P2	C00167	3.20058e+06	1.83913e+06	2.3756e+06	1.42348e+06	1.14941e+06	894379	0.467582	0.0361897
NADH	C21H29N7O14P2	C00004	79286	47069.8	66867.6	23780.6	39886.1	8257.79	0.372235	0.0366239
glycolate	C2H4O3	C00160	172770	188768	306649	5.35993e+06	3.16464e+06	1.77179e+06	15.4094	0.0372773
dCMP	C9H14N3O7P	C00239	18675.5	12229.1	22055.5	195281	107279	76786.9	7.1629	0.0379326
a-ketoglutarate	C5H6O5	C00026	2.09616e+06	1.30719e+06	844446	339182	312065	359801	0.238017	0.0419466
Urea	CH4N2O	C00086	1.71457e+07	1.66776e+07	1.28447e+07	5.89076e+06	7.81581e+06	1.23086e+07	0.557453	0.0422601
cysteine sulfinate	C3H7NO4S	C00606	48534.2	25552.2	27253.2	15064.9	6708.01	11101.4	0.324398	0.0426283
proline	C5H9NO2	C00148	7.73285e+07	5.26184e+07	5.26959e+07	1.03886e+08	241956196	2.26257e+08	3.13233	0.0431088
dTMP	C10H15N2O8P	C00364	87764.4	77399.9	100931	282850	210726	137636	2.37212	0.0456648
dCDP	C9H15N3O10P2	C00705	28279.9	37945.1	57146.3	726262	484743	200070	11.4376	0.0479133
