# Supplementary material for: Nuclear PTEN Regulates Thymidylate Biosynthesis in Human Prostate Cancer Cell Lines
Source: Metabolites. 2023 Aug 11;13(8):939. doi: 10.3390/metabo13080939 (PMC10456368; doi:10.3390/metabo13080939)
Supplement: Supplementary file 1 [file metabolites-13-00939-s001.zip › Supplementary Table 6-9_Results of polar metabolomics in Ctrl and PTEN-overexpressed C4-2 cells.xlsx]

## Sheet: Table S6
Supplementary Table 6: Results of polar metabolomics in control and Pten-overexpressed C4-2 cells
Metabolite name	Formula	KEGG or HMDB Identifier	Ctrl.1	Ctrl.2	Ctrl.3	Wt PTEN.1	Wt PTEN.2	Wt PTEN.3	Membrane PTEN.1	Membrane PTEN.2	Membrane PTEN.3	Nuc PTEN.1	Nuc PTEN.2	Nuc PTEN.3
choline	C5H14NO	C00114	5.34688e+08	3.28725e+08	5.29383e+08	2.8961e+08	5.09011e+08	2.57801e+08	2.65941e+08	8.93682e+08	2.25861e+08	4.10517e+08	7.19998e+08	N/A
citrate-isocitrate	C6H8O7	C00158	4.0092e+08	4.47818e+08	4.57588e+08	5.31004e+08	6.04266e+08	4.63152e+08	5.28811e+08	5.31692e+08	4.66721e+08	7.35182e+08	4.83284e+08	6.84672e+08
Phosphorylcholine	C5H15NO4P	C00588	3.17133e+08	2.57678e+08	2.62829e+08	2.61924e+08	3.06347e+08	2.75705e+08	2.89376e+08	2.71484e+08	2.96597e+08	2.2724e+08	3.18826e+08	3.04573e+08
citrate	C6H8O7	C00158	2.79521e+08	1.65606e+08	2.38823e+08	2.65383e+08	3.05511e+08	2.35146e+08	1.66438e+08	1.61769e+08	1.56343e+08	3.28419e+08	2.48147e+08	2.2593e+08
N-Acetyl-L-alanine	C5H9NO3	C01073	2.04749e+08	2.10015e+08	2.01258e+08	1.95419e+08	2.00865e+08	1.97243e+08	2.04872e+08	1.98593e+08	2.06216e+08	1.75846e+08	2.07718e+08	1.92459e+08
creatine	C4H9N3O2	C00300	1.57281e+08	1.49392e+08	1.49867e+08	1.57704e+08	1.53558e+08	1.42184e+08	1.54832e+08	1.48573e+08	1.52797e+08	1.24796e+08	1.45283e+08	1.4436e+08
betaine	C5H11NO2	C00719	1.44298e+08	1.44267e+08	1.33074e+08	1.48413e+08	1.40023e+08	1.22649e+08	1.22441e+08	1.1225e+08	1.18715e+08	1.25095e+08	1.26845e+08	1.30778e+08
leucine-isoleucine	C6H13NO2	C00123	1.47892e+08	1.12479e+08	1.40081e+08	1.11514e+08	1.31399e+08	1.37076e+08	1.42565e+08	1.38287e+08	1.34443e+08	1.56248e+08	1.28688e+08	1.24516e+08
Glycerophosphocholine	C8H21NO6P	C00670	1.1585e+08	1.1484e+08	1.09762e+08	1.48516e+08	1.46413e+08	1.17878e+08	1.31365e+08	5.71201e+07	6.03062e+07	3.18886e+07	6.00853e+06	1.84509e+07
ATP	C10H16N5O13P3	C00002	1.30117e+08	9.94657e+07	1.02695e+08	7.94436e+07	9.02771e+07	6.88215e+07	8.83221e+07	7.82523e+07	7.29903e+07	5.59044e+07	6.63934e+07	7.38165e+07
dGTP	C10H16N5O13P3	C00286	1.30637e+08	9.89222e+07	1.01493e+08	8.30068e+07	8.91569e+07	6.94796e+07	8.89025e+07	7.71826e+07	7.08789e+07	5.38831e+07	6.63876e+07	7.48589e+07
glutathione	C10H17N3O6S	C00051	1.10719e+08	9.61076e+07	1.04078e+08	9.03854e+07	1.02171e+08	1.08425e+08	1.04901e+08	1.18128e+08	1.22022e+08	1.05062e+08	1.14323e+08	1.04964e+08
proline	C5H9NO2	C00148	1.07004e+08	9.80839e+07	9.27774e+07	9.37408e+07	1.00994e+08	9.75868e+07	9.74269e+07	1.03984e+08	1.04609e+08	8.46075e+07	8.11555e+07	9.105e+07
lactate	C3H6O3	C00186	1.02803e+08	8.84162e+07	1.03329e+08	7.70622e+07	7.33517e+07	8.13233e+07	7.53128e+07	8.22524e+07	8.55003e+07	5.47115e+07	6.01505e+07	6.70667e+07
Acetylcarnitine DL	C9H18NO4	C02571	9.69499e+07	9.45504e+07	9.83819e+07	1.02608e+08	1.02456e+08	9.1939e+07	9.19423e+07	9.00173e+07	8.9201e+07	8.55345e+07	8.73724e+07	8.63195e+07
glutamate	C5H9NO4	C00025	9.29935e+07	8.65454e+07	9.89515e+07	7.54527e+07	8.0836e+07	9.42989e+07	8.36068e+07	8.36516e+07	8.2974e+07	9.26241e+07	9.52715e+07	8.89366e+07
p-hydroxybenzoate	C7H6O3	C00156	7.11846e+07	1.0826e+08	8.82201e+07	9.60856e+07	6.62067e+07	6.83852e+07	7.51223e+07	7.70217e+07	5.92667e+07	4.45989e+07	7.44884e+07	7.08748e+07
glutathione disulfide	C20H32N6O12S2	C00127	7.90891e+07	6.3095e+07	7.96435e+07	5.96192e+07	6.32842e+07	7.01536e+07	6.37499e+07	5.63594e+07	4.23048e+07	4.88053e+07	3.62067e+07	3.04988e+07
DL-Pipecolic acid	C6H11NO2	C00408	7.69668e+07	6.64424e+07	7.5511e+07	6.61094e+07	6.49924e+07	6.89489e+07	7.34154e+07	6.10253e+07	7.05548e+07	6.02124e+07	7.23746e+07	6.79603e+07
UTP	C9H15N2O15P3	C00075	6.3321e+07	5.78001e+07	4.75272e+07	4.13297e+07	4.81396e+07	2.65145e+07	4.99005e+07	2.89603e+07	2.79779e+07	1.47467e+07	2.46518e+07	2.39461e+07
malate	C4H6O5	C00149	5.72279e+07	5.50174e+07	5.46512e+07	4.66532e+07	4.45653e+07	5.08667e+07	5.51905e+07	5.39807e+07	4.88315e+07	4.21406e+07	3.84668e+07	4.0315e+07
glutamine	C5H10N2O3	C00064	5.69091e+07	5.32241e+07	5.21211e+07	4.82445e+07	5.20709e+07	5.17074e+07	4.87173e+07	4.97978e+07	4.50585e+07	4.09926e+07	4.94599e+07	4.60626e+07
Carbamoyl phosphate	CH4NO5P	C00169	5.41068e+07	4.72837e+07	5.9297e+07	8.38461e+07	8.66391e+07	6.34997e+07	6.63819e+07	7.21364e+07	7.13413e+07	8.88363e+07	9.95632e+07	9.57005e+07
myo-inositol	C6H12O6	C00137	5.38125e+07	4.24924e+07	4.42333e+07	3.65658e+07	4.03269e+07	3.72195e+07	3.80297e+07	3.79483e+07	4.09503e+07	2.44621e+07	3.22606e+07	2.51394e+07
UDP-D-glucuronate	C15H22N2O18P2	C00167	5.07377e+07	4.66784e+07	4.26297e+07	4.68162e+07	4.55879e+07	4.23057e+07	4.16196e+07	4.36368e+07	4.78399e+07	4.2083e+07	4.2363e+07	3.73179e+07
NAD+	C21H27N7O14P2	C00003	4.5506e+07	3.75343e+07	4.28568e+07	4.31902e+07	4.3161e+07	3.77725e+07	4.00555e+07	4.05339e+07	4.1396e+07	3.21521e+07	3.59632e+07	3.35565e+07
uracil	C4H4N2O2	C00106	4.60735e+07	3.4795e+07	4.25314e+07	2.53837e+07	2.58972e+07	3.09105e+07	3.55218e+07	4.26809e+07	3.38201e+07	3.12578e+07	2.01142e+07	1.63009e+07
taurine	C2H7NO3S	C00245	4.02627e+07	3.83584e+07	4.39343e+07	3.60632e+07	4.08639e+07	4.05567e+07	4.14053e+07	3.59104e+07	3.46341e+07	5.33402e+07	5.0029e+07	4.94369e+07
carnitine	C7H15NO3	C00318	4.04034e+07	3.81548e+07	3.98202e+07	4.06058e+07	4.07612e+07	4.56337e+07	3.83215e+07	4.27835e+07	4.88224e+07	5.07223e+07	6.16436e+07	6.23514e+07
UDP-N-acetyl-glucosamine	C17H27N3O17P2	C00043	3.89729e+07	3.86588e+07	3.98545e+07	4.05989e+07	4.26769e+07	4.2206e+07	3.98043e+07	3.82744e+07	3.87155e+07	4.6121e+07	4.4779e+07	4.49816e+07
sarcosine	C3H7NO2	C00213	3.94254e+07	3.50862e+07	4.04857e+07	3.49496e+07	3.55212e+07	4.04284e+07	3.86687e+07	4.06985e+07	3.68431e+07	4.2902e+07	4.22705e+07	4.08505e+07
hexose-phosphate	C6H13O9P	C02672	3.90783e+07	2.67795e+07	4.29908e+07	2.80084e+07	2.98475e+07	9.06447e+07	7.20753e+07	8.68716e+07	6.48404e+07	1.13806e+08	6.24494e+07	4.37935e+07
serine	C3H7NO3	C00065	3.31805e+07	2.80217e+07	3.11916e+07	2.6513e+07	3.07392e+07	3.0989e+07	2.46331e+07	3.28285e+07	2.60807e+07	2.44009e+07	3.15483e+07	2.89976e+07
alanine	C3H7NO2	C00041	3.13655e+07	2.80839e+07	3.19762e+07	2.61096e+07	3.4055e+07	3.34947e+07	3.30947e+07	3.60954e+07	3.48521e+07	3.01402e+07	3.39148e+07	3.6728e+07
nicotinamide	C6H6N2O	C00153	2.75917e+07	2.12554e+07	3.45657e+07	1.84498e+07	2.35379e+07	1.1617e+07	1.36228e+07	2.07399e+07	1.00759e+07	4.66333e+06	601896	601849
N-acetyl-glucosamine-1-phosphate	C6H14NO8P	C04256	2.31887e+07	2.47938e+07	3.31566e+07	1.7505e+07	3.71382e+07	8.71556e+06	2.43929e+07	6.18292e+06	5.63883e+06	8.2217e+06	6.21172e+06	5.81666e+06
histidine	C6H9N3O2	C00135	3.47312e+07	2.00881e+07	2.37909e+07	2.01262e+07	2.16493e+07	2.36777e+07	2.53508e+07	2.88304e+07	1.90315e+07	2.03795e+07	2.16048e+07	2.24595e+07
cholesteryl sulfate	C27H46O4S	C18043	3.46626e+07	2.17036e+07	2.15502e+07	1.13458e+07	2.17017e+07	6.08843e+07	1.67505e+07	1.128e+07	3.53427e+07	6.4291e+07	7.44936e+07	9.15025e+07
adenine	C5H5N5	C00147	2.76505e+07	1.8592e+07	2.71658e+07	2.37181e+07	1.75562e+07	1.95693e+07	938849	2.44555e+07	7.26298e+06	2.44315e+06	1.77201e+06	2.54946e+06
phenylalanine	C9H11NO2	C00079	2.78601e+07	1.68301e+07	2.56785e+07	1.86723e+07	2.20143e+07	2.49807e+07	2.34009e+07	2.34202e+07	2.53587e+07	2.89261e+07	2.63566e+07	2.25856e+07
GTP	C10H16N5O13P3	C00044	2.32889e+07	2.17575e+07	1.68095e+07	1.59061e+07	1.56556e+07	1.07854e+07	1.50683e+07	1.15937e+07	1.17872e+07	7.56307e+06	1.01238e+07	1.01302e+07
2-hydroxyglutarate	C5H8O5	C02630	1.9706e+07	1.94069e+07	2.01684e+07	1.82632e+07	1.77807e+07	1.89588e+07	2.09861e+07	1.9586e+07	2.12439e+07	1.61126e+07	1.65616e+07	1.66055e+07
pantothenate	C9H17NO5	C00864	2.33219e+07	1.4828e+07	1.93255e+07	1.76549e+07	1.94007e+07	2.05341e+07	1.84873e+07	1.69143e+07	1.67214e+07	1.7281e+07	2.78605e+07	2.94697e+07
hydroxyproline	C5H9NO3	C01157	2.13794e+07	1.40913e+07	1.9722e+07	1.71135e+07	1.73501e+07	1.51457e+07	1.69835e+07	1.81726e+07	1.5137e+07	1.33585e+07	1.76535e+07	1.50214e+07
arginine	C6H14N4O2	C00062	1.80138e+07	1.76481e+07	1.6936e+07	1.68917e+07	2.04364e+07	1.78509e+07	2.01031e+07	1.99905e+07	1.83424e+07	1.85074e+07	2.24714e+07	1.60838e+07
dGDP	C10H15N5O10P2	C00361	2.19918e+07	1.44928e+07	1.50244e+07	4.63288e+07	3.94324e+07	4.96669e+07	5.02999e+07	5.06876e+07	4.6284e+07	5.97445e+07	5.60719e+07	4.63766e+07
ADP	C10H15N5O10P2	C00008	2.07584e+07	1.4129e+07	1.5196e+07	4.32521e+07	3.77521e+07	5.05093e+07	5.38282e+07	5.16692e+07	4.47217e+07	6.16051e+07	5.89708e+07	4.38674e+07
S-adenosyl-L-methionine	C15H22N6O5S	C00019	1.88612e+07	1.09708e+07	1.92258e+07	1.09799e+07	8.83062e+06	1.04329e+07	1.00252e+07	6.68096e+06	9.16286e+06	7.90825e+06	1.06766e+07	1.00373e+07
sn-glycerol-3-phosphate	C3H9O6P	C00093	1.64834e+07	1.47398e+07	1.66296e+07	1.76384e+07	1.29781e+07	9.02326e+07	3.39538e+07	1.12801e+08	1.11382e+08	1.04012e+08	1.08246e+08	1.0171e+08
threonine	C4H9NO3	C00188	1.64387e+07	1.32115e+07	1.51865e+07	1.41019e+07	1.50345e+07	1.29883e+07	1.83993e+07	1.19698e+07	1.4573e+07	1.35702e+07	1.73448e+07	1.27672e+07
UDP-D-glucose	C15H24N2O17P2	C00029	1.55632e+07	1.25005e+07	1.35688e+07	1.33312e+07	1.47192e+07	1.49968e+07	1.33905e+07	1.43514e+07	1.41337e+07	1.07428e+07	1.21956e+07	9.50791e+06
ornithine	C5H12N2O2	C00077	1.39471e+07	1.31175e+07	1.42883e+07	8.36835e+06	1.24238e+07	9.40208e+06	1.17588e+07	1.12167e+07	9.31892e+06	7.28216e+06	8.31958e+06	7.73864e+06
fumarate	C4H4O4	C00122	1.31818e+07	1.2734e+07	1.24661e+07	9.83371e+06	1.01823e+07	1.35626e+07	1.24984e+07	1.15125e+07	1.19698e+07	1.10378e+07	9.56434e+06	9.34899e+06
2-keto-isovalerate	C5H8O3	C00141	1.35729e+07	1.17175e+07	1.22642e+07	9.61709e+06	1.00369e+07	1.29274e+07	1.01706e+07	1.10829e+07	1.19342e+07	9.22016e+06	9.28627e+06	8.68267e+06
Maleic acid	C4H4O4	C01384	1.29925e+07	1.17835e+07	1.22204e+07	1.00374e+07	1.02377e+07	1.34381e+07	1.10579e+07	1.10345e+07	1.22482e+07	9.98281e+06	1.03393e+07	9.73942e+06
aspartate	C4H7NO4	C00049	1.16486e+07	1.46998e+07	1.04828e+07	1.33558e+07	1.65859e+07	1.99958e+07	1.82087e+07	1.27009e+07	1.41113e+07	1.79356e+07	2.28919e+07	1.86266e+07
D-sedoheptulose-1-7-phosphate	C7H15O10P	C05382	1.1779e+07	8.65315e+06	1.20661e+07	1.07179e+07	9.82427e+06	8.30127e+06	1.06744e+07	9.54651e+06	9.5473e+06	8.75486e+06	6.35075e+06	6.16389e+06
Pyrophosphate	P2H4O7	C00013	1.02042e+07	8.76565e+06	1.22287e+07	9.36034e+06	8.79995e+06	1.31147e+07	9.07974e+06	1.09336e+07	7.69283e+06	1.32049e+07	9.41172e+06	6.6295e+06
Urea	CH4N2O	C00086	1.0633e+07	1.21074e+07	8.43501e+06	9.67929e+06	7.20246e+06	8.55227e+06	1.00576e+07	9.67561e+06	1.06865e+07	1.34164e+07	1.18116e+07	9.86617e+06
fructose-1,6-bisphosphate	C6H14O12P2	C05378	9.81346e+06	1.03437e+07	9.85758e+06	1.63582e+07	1.38877e+07	8.31924e+06	7.40639e+06	7.25989e+06	7.97226e+06	2.71917e+07	2.21389e+07	6.77728e+06
Methylmalonic acid	C4H6O4	C02170	1.03599e+07	7.73988e+06	1.13397e+07	8.23625e+06	7.89567e+06	1.01033e+07	9.75559e+06	1.12529e+07	1.25258e+07	8.97251e+06	1.30175e+07	1.01875e+07
oxaloacetate	C4H4O5	C00036	8.84959e+06	N/A	9.45852e+06	N/A	6.33708e+06	3.62476e+06	4.61905e+06	5.29546e+06	N/A	2.63024e+06	2.61855e+06	1.20529e+06
asparagine	C4H8N2O3	C00152	1.12673e+07	6.86011e+06	8.00132e+06	3.03725e+06	4.15306e+06	5.03121e+06	4.35742e+06	3.57817e+06	2.68558e+06	2.65197e+06	3.59226e+06	2.82514e+06
succinate	C4H6O4	C00042	8.82647e+06	6.88615e+06	1.01858e+07	7.65127e+06	6.75319e+06	8.48879e+06	9.1652e+06	9.55036e+06	1.02362e+07	8.46961e+06	1.10342e+07	8.9761e+06
UDP	C9H14N2O12P2	C00015	8.82032e+06	1.01703e+07	6.64591e+06	2.51069e+07	2.8167e+07	3.52167e+07	3.45993e+07	3.28462e+07	3.52231e+07	3.57223e+07	3.29113e+07	2.652e+07
dimethylglycine	C4H9NO2	C01026	8.72186e+06	9.18282e+06	7.29086e+06	7.8216e+06	7.38354e+06	5.7256e+06	7.6212e+06	7.09438e+06	8.5015e+06	4.25139e+06	6.18255e+06	6.78938e+06
N6-Acetyl-L-lysine	C8H16N2O3	C12989	8.21069e+06	9.15204e+06	7.82024e+06	9.49062e+06	9.54704e+06	6.49002e+06	1.01558e+07	7.16943e+06	8.93761e+06	2.95944e+06	6.42532e+06	9.69416e+06
Acetyllysine	C8H16N2O3	C02727	8.62688e+06	8.57413e+06	7.08006e+06	9.07481e+06	8.57878e+06	5.79233e+06	6.35429e+06	6.49572e+06	9.43283e+06	4.34283e+06	7.1219e+06	7.06856e+06
dihydroxy-acetone-phosphate	C3H7O6P	C00111	7.83958e+06	8.02401e+06	6.69091e+06	5.26198e+06	5.21922e+06	5.11415e+06	4.66734e+06	5.20407e+06	9.35966e+06	1.13598e+07	1.32191e+07	9.79114e+06
xanthine	C5H4N4O2	C00385	6.95561e+06	3.79696e+06	7.87214e+06	4.00051e+06	4.03818e+06	3.87153e+06	4.48788e+06	4.09723e+06	2.75811e+06	3.62974e+06	2.92055e+06	2.58385e+06
ribose-phosphate	C5H11O8P	C00117	5.96808e+06	6.43821e+06	5.59909e+06	3.11704e+06	4.41637e+06	2.29879e+07	1.72876e+07	4.40275e+07	5.71957e+07	6.6673e+07	7.93816e+07	6.31156e+07
methionine	C5H11NO2S	C00073	7.46059e+06	4.40484e+06	6.01979e+06	4.59417e+06	5.93323e+06	7.67219e+06	7.37725e+06	7.30435e+06	5.99664e+06	6.79731e+06	8.33032e+06	5.5822e+06
NADP+	C21H28N7O17P3	C00006	6.67464e+06	5.0338e+06	5.62301e+06	4.87989e+06	5.30687e+06	6.26317e+06	5.76613e+06	4.54074e+06	4.07329e+06	5.41022e+06	4.65251e+06	3.27796e+06
Creatinine	C4H7N3O	C00791	5.82729e+06	4.99196e+06	6.09448e+06	4.91494e+06	5.84285e+06	6.01233e+06	5.15968e+06	5.74188e+06	5.64917e+06	5.53052e+06	7.13736e+06	5.45801e+06
cholesterol	C27H46O	C00187	6.26225e+06	5.77431e+06	4.57713e+06	7.16647e+06	9.35142e+06	2.09799e+07	7.06543e+06	9.90787e+06	1.30425e+07	2.18103e+07	2.34952e+07	2.79181e+07
inosine	C10H12N4O5	C00294	4.24616e+06	6.17991e+06	6.15363e+06	7.19664e+06	6.27428e+06	4.71204e+06	1.08774e+07	7.98664e+06	9.52703e+06	1.30624e+07	2.16997e+07	1.55011e+07
Phenylpropiolic acid	C9H6O2	HMDB0002359	4.82116e+06	5.61998e+06	5.09186e+06	4.11702e+06	4.79594e+06	4.02072e+06	3.87495e+06	4.23551e+06	2.60357e+06	3.00214e+06	2.97247e+06	2.22836e+06
tryptophan	C11H12N2O2	C00078	5.49715e+06	3.89907e+06	5.23509e+06	4.09213e+06	4.84879e+06	4.53337e+06	5.36221e+06	5.65713e+06	5.2798e+06	4.24493e+06	5.0358e+06	5.43985e+06
N-acetylaspartylglutamic acid	C11H16N2O8	C12270	3.90572e+06	4.36261e+06	6.28087e+06	3.76516e+06	3.79948e+06	5.61808e+06	5.34752e+06	4.28673e+06	4.54887e+06	3.79793e+06	3.83432e+06	3.84962e+06
O8P-O1P	C8H17O11P		4.1026e+06	4.50742e+06	5.08077e+06	7.34304e+06	7.17077e+06	6.00316e+06	6.16662e+06	5.76523e+06	6.40019e+06	4.82389e+06	4.91441e+06	6.02003e+06
Argininosuccinic acid	C10H18N4O6	HMDB0000052	5.71561e+06	3.92237e+06	3.97759e+06	3.74453e+06	3.3124e+06	2.49555e+06	4.5974e+06	2.70989e+06	3.29005e+06	1.70735e+06	3.39039e+06	3.87031e+06
hypoxanthine	C5H4N4O	C00262	4.3425e+06	3.75498e+06	5.45399e+06	3.3084e+06	3.3469e+06	1.16001e+07	1.05716e+07	7.15403e+06	1.35672e+07	1.42993e+07	1.92202e+07	1.3401e+07
Ng,NG-dimethyl-L-arginine	C8H18N4O2	C03626	4.16549e+06	4.5762e+06	4.36082e+06	5.66524e+06	2.26387e+06	1.09563e+06	2.32275e+06	1.03933e+06	957617	989797	844556	699383
AMP	C10H14N5O7P	C00020	6.67611e+06	3.89304e+06	2.53035e+06	4.6585e+07	2.67541e+07	7.32676e+07	4.12313e+07	6.0941e+07	6.87166e+07	8.17879e+07	7.61066e+07	6.83144e+07
a-ketoglutarate	C5H6O5	C00026	4.48787e+06	4.43116e+06	3.86105e+06	3.22042e+06	4.06355e+06	3.36565e+06	3.88033e+06	4.25439e+06	2.81555e+06	3.42682e+06	3.23138e+06	2.55972e+06
CTP	C9H16N3O14P3	C00063	5.281e+06	4.44568e+06	2.89278e+06	4.35802e+06	4.95437e+06	2.65125e+06	3.76951e+06	2.46641e+06	2.57306e+06	1.2851e+06	1.79688e+06	1.76684e+06
L-arginino-succinate	C10H18N4O6	C03406	4.45299e+06	5.03044e+06	3.06209e+06	3.2449e+06	3.49057e+06	2.428e+06	3.62929e+06	3.1586e+06	3.24972e+06	2.40335e+06	2.7895e+06	4.55077e+06
CMP	C9H14N3O8P	C00055	4.503e+06	2.84656e+06	4.73719e+06	6.05476e+06	4.65516e+06	7.85838e+06	5.47789e+06	7.54974e+06	7.35427e+06	1.14627e+07	9.47148e+06	7.62948e+06
guanine	C5H5N5O	C00242	4.45447e+06	2.8022e+06	4.66869e+06	1.96904e+06	1.318e+06	2.59761e+06	2.13776e+06	2.3502e+06	2.82127e+06	3.3473e+06	4.59917e+06	3.47576e+06
Pyroglutamic acid	C5H7NO3	C01879	4.02636e+06	2.90806e+06	4.56449e+06	2.9503e+06	3.19259e+06	3.52276e+06	4.44238e+06	3.47737e+06	3.43772e+06	5.13056e+06	3.87477e+06	3.02581e+06
D-glyceraldehdye-3-phosphate	C3H7O6P	C00118	3.50399e+06	3.58437e+06	3.64877e+06	2.2322e+06	2.49577e+06	2.71456e+06	3.56087e+06	3.13613e+06	6.29035e+06	9.99996e+06	9.96913e+06	7.46205e+06
tyrosine	C9H11NO3	C00082	4.43911e+06	2.5081e+06	3.42738e+06	2.2175e+06	3.31431e+06	2.98837e+06	3.47499e+06	3.41875e+06	2.58494e+06	2.92e+06	2.66878e+06	3.31333e+06
2-Aminooctanoic acid	C8H17NO2	HMDB0000991	3.49155e+06	3.50218e+06	3.22802e+06	3.84346e+06	4.40153e+06	3.93727e+06	3.53218e+06	3.17325e+06	3.428e+06	1.49856e+06	4.66101e+06	3.95497e+06
cystathionine	C7H14N2O4S	C02291	4.02874e+06	2.44907e+06	3.4674e+06	1.49912e+06	2.25672e+06	3.31699e+06	2.63089e+06	2.17121e+06	2.2844e+06	3.16448e+06	2.97902e+06	2.71876e+06
acetyl-CoA	C25H40N7O17P3S	C00024	3.03618e+06	3.72691e+06	2.57459e+06	1.84871e+06	2.86532e+06	1.67788e+06	3.44894e+06	945834	1.89676e+06	546471	822349	1.30208e+06
fructose-6-phosphate	C6H13O9P	C05345	3.38817e+06	2.50695e+06	3.17713e+06	2.23447e+06	2.0904e+06	1.36575e+07	9.25945e+06	1.01085e+07	7.19676e+06	2.42984e+07	7.45659e+06	4.20788e+06
trehalose-sucrose	C12H22O11	C00089	3.42671e+06	2.23667e+06	3.06042e+06	2.29009e+06	3.10072e+06	2.47415e+06	2.90467e+06	2.52863e+06	1.95144e+06	3.29398e+06	5.68593e+06	1.47779e+06
glucose-6-phosphate	C6H13O9P	C00668	2.79495e+06	2.52472e+06	3.39992e+06	1.56349e+06	1.67109e+06	1.50421e+07	1.00697e+07	1.12202e+07	8.01079e+06	2.52986e+07	7.9551e+06	4.77191e+06
trehalose-6-Phosphate	C12H23O14P	C00689	3.72508e+06	2.67121e+06	1.72509e+06	5.20742e+06	5.8302e+06	1.10102e+06	919228	1.66218e+06	1.21444e+06	888301	835288	722238
Citraconic acid	C5H6O4	C02226	2.61278e+06	2.34867e+06	2.89774e+06	2.35139e+06	2.47164e+06	2.11003e+06	2.31175e+06	2.59602e+06	2.33273e+06	2.49169e+06	1.72995e+07	1.62075e+07
phosphoenolpyruvate	C3H5O6P	C00074	3.82967e+06	2.40443e+06	1.61661e+06	2.34756e+06	2.06091e+06	1.04395e+06	2.03563e+06	1.2289e+06	975053	1.14223e+06	1.68822e+06	1.33778e+06
phosphocreatine	C4H10N3O5P	C02305	3.46293e+06	2.90743e+06	1.46679e+06	4.1681e+06	4.57465e+06	576925	494113	1.59818e+06	1.12914e+06	333504	810686	1.3412e+06
3-phosphoglycerate	C3H7O7P	C00197	4.58832e+06	1.91659e+06	1.20352e+06	4.80207e+06	3.85241e+06	2.92076e+07	1.78448e+07	2.50634e+07	3.61337e+07	4.27978e+07	5.55447e+07	4.10416e+07
dTTP	C10H17N2O14P3	C00459	3.33942e+06	2.36029e+06	1.67553e+06	1.78263e+06	2.08296e+06	1.64338e+06	1.80063e+06	1.64337e+06	1.86765e+06	1.28001e+06	1.83952e+06	2.00556e+06
IDP	C10H14N4O11P2	C00104	2.94112e+06	1.76682e+06	2.08025e+06	5.79507e+06	5.05032e+06	7.52071e+06	8.92881e+06	8.63539e+06	8.55109e+06	9.46126e+06	9.74328e+06	6.74501e+06
aconitate	C6H6O6	C00417	2.12787e+06	2.02028e+06	2.29672e+06	1.65797e+06	2.2223e+06	2.02457e+06	2.34743e+06	2.3533e+06	1.79653e+06	2.92498e+06	3.26361e+06	3.16591e+06
Guanidoacetic acid	C3H7N3O2	C00581	2.18615e+06	1.84143e+06	2.15741e+06	1.79213e+06	2.09982e+06	2.2571e+06	2.41764e+06	2.18692e+06	1.12963e+06	1.51359e+06	1.57212e+06	1.59045e+06
2-Hydroxy-2-methylbutanedioic acid	C5H8O5	C02612	1.96752e+06	1.86393e+06	2.26238e+06	1.32462e+06	1.88921e+06	1.82361e+06	2.37299e+06	1.63223e+06	1.58531e+06	1.07708e+06	1.35908e+06	1.22265e+06
glucose-1-phosphate	C6H13O9P	C00103	1.88458e+06	1.50491e+06	2.45309e+06	1.89722e+06	1.94062e+06	3.7792e+06	3.18433e+06	3.54135e+06	2.86272e+06	3.20839e+06	3.19294e+06	2.67506e+06
betaine aldehyde	C5H12NO	C00576	1.88619e+06	2.39401e+06	1.31859e+06	8.17075e+06	N/A	856961	1.88748e+06	1.70776e+06	3.13303e+06	836147	2.9928e+06	538179
N-acetyl-L-aspartic acid	C6H9NO5	C01042	2.59898e+06	1.18274e+06	1.80214e+06	1.47752e+06	1.37265e+06	1.9246e+06	1.52388e+06	2.25453e+06	1.74091e+06	1.98977e+06	1.95398e+06	1.39666e+06
itaconic acid	C5H6O4	C00490	1.26433e+06	1.67311e+06	1.86741e+06	1.2845e+06	1.52353e+06	1.5856e+06	1.29848e+06	1.63546e+06	1.52063e+06	1.52064e+06	6.77027e+06	7.05792e+06
S-adenosyl-L-homocysteine	C14H20N6O5S	C00021	1.73361e+06	1.30718e+06	1.59948e+06	1.45792e+06	1.23109e+06	1.27588e+06	766549	1.53917e+06	19397.8	6483.25	10678.8	29071
xanthosine	C10H12N4O6	C01762	1.59705e+06	1.45759e+06	1.54883e+06	1.89231e+06	1.72037e+06	1.97581e+06	2.25039e+06	2.12812e+06	2.94554e+06	2.87894e+06	4.63646e+06	3.77587e+06
CDP-choline	C14H27N4O11P2	C00307	1.65567e+06	1.1169e+06	1.8148e+06	1.87979e+06	1.25974e+06	1.15889e+06	1.4725e+06	2.08339e+06	1.97751e+06	844752	970456	1.10669e+06
GDP	C10H15N5O11P2	C00035	1.79999e+06	1.50014e+06	1.19876e+06	2.30298e+06	1.92158e+06	2.1212e+06	2.23802e+06	1.99902e+06	2.24089e+06	2.61679e+06	2.56006e+06	2.20392e+06
CDP-ethanolamine	C11H20N4O11P2	C00570	1.47325e+06	1.38236e+06	1.5871e+06	1.50787e+06	1.84887e+06	1.15225e+06	1.3691e+06	1.68614e+06	1.94661e+06	1.21807e+06	1.17335e+06	1.27679e+06
D-erythrose-4-phosphate	C4H9O7P	C00279	1.53159e+06	1.10083e+06	1.56892e+06	975302	1.05758e+06	4.54031e+06	3.75964e+06	4.05001e+06	3.10716e+06	8.79745e+06	3.0885e+06	1.98274e+06
IMP	C10H13N4O8P	C00130	1.81956e+06	1.04387e+06	1.3108e+06	5.39409e+06	3.39407e+06	1.25533e+07	4.26823e+06	7.47554e+06	1.00013e+07	2.09027e+07	1.4811e+07	9.80209e+06
D-gluconate	C6H12O7	C00257	1.55907e+06	1.11469e+06	1.4491e+06	1.43201e+06	1.14327e+06	831902	787174	610222	629191	1.19073e+06	846004	928537
2-Isopropylmalic acid	C7H12O5	C02504	1.28954e+06	1.5603e+06	1.27197e+06	996714	1.39351e+06	1.2316e+06	1.08824e+06	1.06572e+06	1.19029e+06	1.15301e+06	1.4164e+06	1.48957e+06
shikimate	C7H10O5	C00493	1.33704e+06	1.1259e+06	1.43235e+06	805261	1.06007e+06	1.15598e+06	761010	737697	805036	2.02682e+06	2.34015e+06	1.81667e+06
FAD	C27H33N9O15P2	C00016	1.63601e+06	1.0323e+06	892783	703639	951420	767213	998873	891019	1.01302e+06	945601	1.07527e+06	1.03727e+06
Cystine	C6H12N2O4S2	C00491	1.54398e+06	1.07908e+06	847484	988164	657666	330833	333673	732396	740314	294250	457192	287130
SBP	C7H16O13P2	C00447	1.16764e+06	812212	1.36316e+06	1.71274e+06	1.77741e+06	1.16451e+06	1.46712e+06	1.22517e+06	1.44903e+06	1.41405e+06	1.74356e+06	1.22453e+06
coenzyme A	C21H36N7O16P3S	C00010	1.5213e+06	856801	810649	1.24344e+06	1.31171e+06	2.74358e+06	1.27165e+06	3.12412e+06	3.86039e+06	4.94271e+06	8.08723e+06	5.06754e+06
dATP	C10H16N5O12P3	C00131	1.24175e+06	1.0208e+06	837755	836020	741766	601529	881651	482139	606534	470513	611406	519608
quinolinate	C7H5NO4	C03722	1.01262e+06	703174	1.20963e+06	762914	1.14288e+06	667704	860753	606080	429214	279548	344380	328739
dAMP	C10H14N5O6P	C00360	837504	1.00473e+06	960317	2.14581e+06	723076	983289	1.29467e+06	1.16858e+06	1.06591e+06	2.50714e+06	1.81472e+06	737843
allantoin	C4H6N4O3	C01551	1.09439e+06	686387	967542	767968	948868	973012	984259	1.05228e+06	1.01969e+06	812198	951753	939415
Methylcysteine	C4H9NO2S	C22040	1.00827e+06	756226	954900	873472	787878	1.01578e+06	847501	871416	912984	944218	864514	822609
trans, trans-farnesyl diphosphate	C15H28O7P2	C00448	854198	920867	882667	1.05305e+06	2.12442e+06	715959	923780	145949	130971	60463.1	112895	31748.4
1-Methyl-Histidine	C7H11N3O2	C01152	946343	744312	921410	506522	709200	932349	943652	849735	746060	798134	785030	560755
Methionine sulfoxide	C5H11NO3S	C02989	817891	882401	825922	687758	905398	489539	621030	661845	488695	423779	741208	674516
Thiamine pyrophosphate	C12H19N4O7P2S	C00068	755150	884688	875219	1.87313e+06	1.67447e+06	1.54865e+06	1.62909e+06	1.65489e+06	1.54248e+06	1.57072e+06	1.99433e+06	1.70288e+06
2-oxobutanoate	C4H6O3	C00109	838994	774977	881008	938115	964229	821918	761929	801630	696457	538618	524278	600044
acetoacetate	C4H6O3	C00164	860258	756433	792150	746471	935967	609172	822551	746209	583658	533954	436727	576361
glycerate	C3H6O4	C00258	827185	727354	699987	600278	744376	659039	710303	808919	614610	724538	776807	608550
Ascorbic acid	C6H8O6	C00072	832193	736917	672364	738232	713335	474201	716191	686569	388780	753262	689839	468900
Cellobiose	C12H22O11	C00185	830377	589212	820529	591801	749806	696224	698493	552687	455946	808804	503513	356117
GMP	C10H14N5O8P	C00144	1.23908e+06	683088	316946	5.98471e+06	2.5691e+06	1.00866e+07	4.9714e+06	7.93819e+06	1.00323e+07	2.72813e+07	1.96843e+07	8.52437e+06
valine	C5H11NO2	C00183	774952	694438	745240	750088	707373	705870	766989	798342	588129	720213	658529	594880
Kynurenic acid	C10H7NO3	C01717	707600	579750	751695	526839	468499	915553	833144	793013	765541	611683	536696	581933
lysine	C6H14N2O2	C00047	678362	648908	666326	559900	722977	524437	630477	878956	814939	515560	835038	899425
1,3-diphopshateglycerate	C3H8O10P2	C00236	813802	672174	447439	501822	462832	515236	440457	509917	586177	288385	556698	437680
Geranyl-PP	C10H20O7P2	C00341	710497	432272	744242	793235	968957	1.31082e+06	1.31549e+06	1.21216e+06	2.07648e+06	803988	1.61716e+06	1.72574e+06
deoxyribose-phosphate	C5H11O7P	C00673	906711	429997	519062	897833	796690	1.37935e+06	1.13167e+06	1.63137e+06	1.37025e+06	1.26282e+06	1.13388e+06	1.39319e+06
cysteine	C3H7NO2S	C00097	558351	557850	669481	604158	577870	323946	344799	554142	776442	383733	388068	377284
methylnicotinamide	C7H9N2O	C02918	612430	361303	796297	356072	452089	1.77811e+06	1.27674e+06	910721	2.00625e+06	1.91287e+06	3.1895e+06	1.63906e+06
3-hydroxybuterate	C4H8O3	C01089	505225	544484	591221	440168	460806	305031	458619	418048	418947	303000	483063	376472
orotate	C5H4N2O4	C00295	602273	454817	469659	392821	224179	325635	234852	424688	416079	327450	244612	294187
Xanthurenic acid	C10H7NO4	C02470	404228	583504	531799	643438	607627	459850	502118	536644	446751	363747	733778	464276
Aminoadipic acid	C6H11NO4	C00956	478643	537259	497733	331608	478367	507782	550826	457942	474707	406079	422842	385260
4-aminobutyrate	C4H9NO2	C00334	544161	458665	469059	409381	494565	578952	527450	580841	509126	338559	445068	416053
Indole-3-carboxylic acid	C9H7NO2	C19837	558686	502600	396046	524973	464259	538980	514221	422960	417916	412698	380425	363810
dihydroorotate	C5H6N2O4	C00337	419476	585643	432857	813258	640316	542750	914691	600432	677351	543685	695169	756989
NADH	C21H29N7O14P2	C00004	577281	455833	401353	881164	940127	850515	787863	1.26034e+06	1.82581e+06	2.61018e+06	2.77574e+06	1.56135e+06
UMP	C9H13N2O9P	C00105	652887	491771	214019	980557	973455	1.48276e+06	693711	1.9211e+06	2.14016e+06	3.93288e+06	2.67317e+06	1.62306e+06
N-carbamoyl-L-aspartate	C5H8N2O5	C00438	477806	437900	402658	360831	326882	352052	356519	350185	379660	385559	347995	416298
Uric acid	C5H4N4O3	C00366	507189	261870	515788	311569	204744	234995	317736	350987	190632	329745	209921	212393
citrulline	C6H13N3O3	C00327	505643	358736	409849	406192	517529	363123	412692	467598	490834	377468	588628	485279
dCTP	C9H16N3O13P3	C00458	484336	376174	386389	432519	361711	307016	549908	237050	187646	161175	176866	204661
cyclic-AMP	C10H12N5O6P	C00575	498321	406595	325248	407713	455788	255314	255802	215240	260283	233306	232737	198761
N-acetyl-glutamine	C7H12N2O4	HMDB0006029	581702	174005	469195	147471	515320	717965	200534	858995	391122	1.0202e+06	273868	350539
2-ketohaxanoic acid	C6H10O3	C00902	423488	330842	452362	313296	358766	429215	417408	412749	377179	322864	335104	335602
ethanolamine	C2H7NO	C00189	492267	317164	395394	384451	270746	2.07825e+06	518223	3.90907e+06	4.8053e+06	3.06413e+06	4.14874e+06	3.38088e+06
CDP	C9H15N3O11P2	C00112	478616	376147	328636	1.06375e+06	1.00233e+06	1.14896e+06	1.02739e+06	1.00241e+06	1.05931e+06	1.09399e+06	1.14337e+06	970745
biotin	C10H16N2O3S	C00120	358857	379419	337686	440814	414644	495375	317423	375994	370585	276309	192079	351774
glucosamine	C6H13NO5	C00329	347421	292018	435442	416107	372672	509346	670612	523796	545831	794533	770528	981867
N-acetyl-glucosamine	C17H27N3O17P2	C00140	485774	197369	301365	496367	583080	393484	445132	415130	348760	484548	429297	401299
N-acetyl-glutamate	C7H11NO5	C00624	309307	229618	440444	187055	249294	394896	291255	362961	235427	165780	211316	176037
nicotinate	C6H5NO2	C00253	385489	148067	439097	235749	235597	550955	245698	443251	465577	311817	275315	266761
AICAR	C9H15N4O8P	C04677	234403	342142	394376	215446	243758	76634.8	142819	228541	189563	20649.2	28032.8	57109
OBP	C8H18O14P2		437290	262415	268099	410757	285980	261543	306127	375519	513231	899403	1.01227e+06	1.01233e+06
2,3-Diphosphoglyceric acid	C3H8O10P2	C01159	473823	302273	149923	334189	255584	287091	261786	168177	206419	120759	345763	184347
succinyl-CoA	C25H40N7O19P3S	C00091	485536	224587	213808	351855	439370	278149	300510	294909	272658	406333	358975	390723
NADPH	C21H30N7O17P3	C00005	521923	217286	174343	524584	505790	59451.9	70194.1	503136	617797	337932	577999	547569
allantoate	C4H8N4O4	C00499	286582	311293	291891	262768	312246	326212	266774	253395	291967	255198	330604	286485
5-phosphoribosyl-1-pyrophosphate	C5H13O14P3	C00119	130855	392886	245643	145516	166232	262396	190130	256625	179374	244369	229408	195894
Phenyllactic acid	C9H10O3	C05607	292325	212207	251008	274156	233114	293813	285913	390078	312812	244176	370110	334442
6-phospho-D-gluconate	C6H13O10P	C00345	444460	137917	154409	945399	570755	325603	197014	795354	1.23629e+06	1.57724e+06	1.87501e+06	1.11394e+06
thiamine-phosphate	C12H17N4O4PS	C01081	193384	271664	218031	317263	438123	309650	312138	413456	312018	240499	575322	390667
purine	C5H4N4	C00465	219247	187188	261345	180208	231506	251494	259915	171600	253630	319050	247057	196311
hydroxyphenylpyruvate	C9H8O4	C01179	277392	184020	197994	152641	154497	184814	151957	169220	174929	94761	140407	118081
glyoxylate	C2H2O3	C00048	227044	188665	238946	134181	182036	223577	225482	256071	173790	127996	121977	134681
3-phospho-serine	C3H8NO6P	C01005	210588	347686	81294.7	401345	359818	143164	120209	112860	280472	129718	373982	412299
cytidine	C9H13N3O5	C00475	271687	129696	205642	363269	199967	25424.4	20916.3	44737.6	53702	83732.7	178691	193427
dTMP	C10H15N2O8P	C00364	134418	158060	292383	230034	155705	276271	318694	281491	275695	211254	394099	262778
spermidine	C7H19N3	C00315	173565	172159	182365	199816	191736	99938.7	90528.5	120615	112254	85163.8	112507	101329
indole	C8H7N	C00463	219937	92054.1	210255	112056	124816	164032	184115	162987	118782	198343	158706	153681
adenosine 5-phosphosulfate	C10H14N5O10PS	C00224	219314	112066	163049	591570	396607	637668	627032	624679	584782	859701	661481	457366
dTDP	C10H16N2O11P2	C00363	213887	122302	155573	518867	413192	1.03508e+06	726475	721995	666660	1.58814e+06	1.39165e+06	1.15321e+06
folate	C19H19N7O6	C00504	175085	129487	167314	143689	111508	107393	208855	113149	63431.9	165910	94147.5	75909.9
4-Pyridoxic acid	C8H9NO4	C00847	84283.1	130975	232576	224329	142948	81207.1	78547.1	138349	79029	52187.6	59307.3	73827.2
S-ribosyl-L-homocysteine	C9H17NO6S	C03539	146517	141905	123529	190443	152459	369337	299584	458407	502259	486941	517365	607920
guanosine 5-diphosphate,3-diphosphate	C10H11N5O17P4	C01228	142042	134264	126506	136246	180016	139510	131323	105733	138704	130536	141470	112873
5-methyl-THF	C20H25N7O6	C00440	135882	154437	107354	74076.5	64508.4	128907	127179	134607	81087.3	83414.6	94149.3	131314
2-dehydro-D-gluconate	C6H10O7	C06473	151441	87347.8	155246	170507	140353	178031	116518	150041	144155	167875	143417	188044
cytosine	C4H5N3O	C00380	167931	83338.6	140784	150543	151895	357026	163376	249928	253401	410206	328769	389743
2,3-dihydroxybenzoic acid	C7H6O4	C00196	79881.1	188830	115502	774586	787234	1.02077e+06	836425	842368	811991	894797	748388	829309
thymine	C5H6N2O2	C00178	74320.9	146664	153512	247450	223852	111533	227081	105583	106588	63883.6	82260	148230
lipoate	C8H14O2S2	C00725	198132	70197.3	98572	55949.8	77429.5	94344.7	40973.1	56805.4	39618.5	31436.4	46541.3	43747.5
guanosine	C10H13N5O5	C00387	137210	111585	103691	87579.4	84970.4	63144.8	214629	125957	147967	224102	479679	365993
dephospho-CoA	C21H35N7O13P2S	C00882	156395	84663.8	101911	111666	101305	56380.6	83438.4	65172	55819	83430.1	59757.5	84421.3
D-glucarate	C6H10O8	C00818	125192	68541.8	105719	87532	101402	124642	85083	88429.9	72725	86318.4	75834.1	82718.4
Indoleacrylic acid	C11H9NO2	HMDB0000734	85289.8	103139	107899	N/A	N/A	41105	64410.5	129112	27928.7	33938.3	N/A	132761
Hydroxyphenylacetic acid	C8H8O3	C05852	105622	93884.8	95464.2	149922	85388.1	96830.2	43034.8	119587	132386	87409.3	174706	139184
deoxyadenosine	C10H13N5O3	C00559	118997	74510.4	91923.1	32178.2	67968.4	70145.3	48614.5	77945.4	70397.9	33285.5	56231.6	14432
D-glucono-1, 5-lactone 6-phosphate	C6H11O9P	C01236	124173	64314.3	96399.8	121649	113211	449043	31195.1	313951	289981	521144	347672	316793
acetoacetyl-CoA	C25H40N7O18P3S	C00332	107409	91658.2	75958.9	95801.1	126356	71776.6	44598	46248.5	79328.7	112309	147826	94139.2
dUMP	C9H13N2O8P	C00365	103964	72774.9	96453	121223	115188	151033	119742	159157	225283	212274	500180	303034
homocysteic acid	C4H9NO5S	C16511	70176.2	93829.4	98873.4	107788	115122	78474.1	88337	89917.7	55730.8	73361.5	95427.3	79424.8
homocysteine	C4H9NO2S	C00155	71773.7	96320.7	84339.6	73670.4	91678	131539	134484	115434	84488.8	148858	194798	145813
Atrolactic acid	C9H10O5	C05584	56892.5	102663	87001.2	50030.6	56228.9	38968.8	42326.7	55526.6	36926.7	66974.2	73155.5	62895
Imidazoleacetic acid	C6H8N2O2	C02835	63955.5	78981.6	94899.8	73126.3	65719.8	70090.7	46407.4	76263	90134	82725.1	69118.5	97112.3
p-aminobenzoate	C7H7NO2	C00568	84464.3	73170.7	68962.1	21609.7	153756	225557	141647	88598.3	189177	281098	328913	245571
malonyl-CoA	C24H38N7O19P3S	C00083	95842.8	57620.1	72828.1	61138.8	60329.3	8128.24	22291.8	4941.58	10612.4	5742.52	8150.49	4845.97
3-methylphenylacetic acid	C9H10O2	HMDB0002222	46376.5	77955.7	101198	40305.5	99748.4	61401.4	N/A	75440	109623	41114.1	85097.7	46594.8
anthranilate	C7H7NO2	C00108	105038	34507.4	80629.1	47772.3	74669.5	328412	150147	131774	221950	267132	363269	281800
dCMP	C9H14N3O7P	C00239	93324	57813.4	61127.1	107365	142185	110581	75460.1	92256.2	61469.1	135210	75434.1	82522.7
spermine	C10H26N4	C00750	49568.6	102168	53603.8	44797.4	62542.5	46791.1	51837.8	35964.4	56047.8	39637.1	66696.5	40338.8
deoxyguanosine	C10H13N5O4	C00330	76748	46219.1	73255	53802.2	71697.8	29578.7	31423.6	24798.2	28574.9	78002.7	42499.2	43804.6
pyruvate	C3H4O3	C00022	64810.3	70757.6	55886.5	49240.2	45922.9	34606.6	39393	39735.7	52443.7	23678.8	49861	53748.4
Nicotinamide ribotide	C11H15N2O8P	C00455	N/A	76072	51493.5	N/A	125733	105459	101718	95065.8	N/A	73686.3	68061.5	67684.8
N-acetyl spermidine	C9H21N3O	C00612	10318.4	31542.1	138517	127734	173934	39222.1	74867.5	38888.6	75128.8	58810.8	25363	21385.4
Kynurenine	C10H12N2O3	C00328	70122.8	35789.2	73720.3	45137.2	52172.5	50102.2	74537.5	64457.3	67317.3	64160	54247	56164.1
D-glucosamine-6-phosphate	C6H14NO8P	C00352	57787.6	43855.9	77438.1	41294.3	40525.2	161837	89049.7	120199	120577	301777	145352	80916.6
deoxyuridine	C9H12N2O5	C00526	49237.8	65462	62647.9	49924.7	54648.4	12451.4	56086.4	10288.2	19974.4	27188.1	16483.3	18130.4
4-phosphopantothenate	C9H18NO8P	C03492	46214.2	49635.9	76991.9	36339.6	74328.6	30904	45008.9	33492.4	53694.6	69083.9	77229	51122.1
uridine	C9H12N2O6	C00299	50739.7	31099.7	87707.8	30553	41139	116002	113804	106317	165394	179081	705485	251227
N-acetyl spermine	C12H28N4O	C02567	44098.8	68031.4	57235	14279.3	19424.3	6069.35	21429.9	26663.8	11515.7	20259.9	17804	26595.6
Taurodeoxycholic acid	C26H45NO6S	C05463	55264.4	57767.8	52179.2	22277.1	33873.3	30423.4	34451.2	21478.1	26435.6	18790.6	27108.7	27699.8
glycolate	C2H4O3	C00160	46838.7	43466.2	71254.8	60885.3	58676.1	80226.1	57224.4	73813.3	35725.2	140031	44736.2	40617.7
dCDP	C9H15N3O10P2	C00705	74528.4	42585.1	35126.8	233996	232073	319302	272080	256658	224500	290767	256981	257929
dUTP	C9H15N2O14P3	C00460	70086.5	42895.5	38727.6	43768.4	53809.6	41925.8	56135.6	40328.8	29454.3	23103.9	29549.7	19045.8
2-oxo-4-methylthiobutanoate	C5H8O3S	C01180	46485.6	55678.3	46677	42444	33463.7	56331.6	55808.9	36980.4	48684.7	19646	47935.1	29254.4
cysteine sulfinate	C3H7NO4S	C00606	84239.4	23126.3	36361.7	29730.5	22305.5	24777.4	6607.82	22298.3	25577.3	28947.6	14804.6	20665.1
riboflavin	C17H20N4O6	C00255	45998	58449.6	36255.5	36340.2	73439.4	52842	61925.6	59430.8	68040	49041.1	67373.7	58623.8
deoxyinosine	C10H12N4O4	C05512	45988.5	38216.3	54079.4	34069.6	41082.3	17009.9	22602.9	9737.72	27325.5	22465.4	38137.7	38908.4
Flavone	C15H10O2	C15608	N/A	40350.9	N/A	26295.6	N/A	8712.54	5233	N/A	25076.5	N/A	27373.8	30165.5
pyridoxine	C8H11NO3	C00314	49178	29615.2	30342.5	N/A	30780.2	34667.9	31871	31238	10292.3	19367.3	15886	18202.3
O-acetyl-L-serine	C5H9NO4	C00979	N/A	30390.9	35693	28831.2	4236.1	25837	67925.1	26486	41402.6	8597.5	22237.8	22405.6
Nicotinamide Riboside	C11H15N2O5	C03150	31800.7	24558.1	41491.6	16668.6	4352.37	24894.3	60753	28132.1	13420.1	17383.9	7673.38	22968.2
retinoic acid	C20H28O2	C00777	27032.7	29575.6	37779.1	40896.7	10164	7980.35	52119.4	57603.7	11527	7894.94	13715	16825
isocitrate	C6H8O7	C00311	41743.4	40013.6	10987.3	2.48843e+06	330578	54507.5	33431.3	157434	123962	88138.5	152290	211317
putrescine	C4H12N2	C00134	57076.4	24396.7	11024.4	810546	793384	1.93211e+06	398621	741399	1.49023e+06	752319	1.26206e+06	511657
5-methoxytryptophan	C12H14N2O3	HMDB0002339	28184.7	31497.4	28279.2	27321.2	46357.2	17895.1	17044.8	43783.6	36075.5	13129.9	38606.7	23426.4
adenosine	C10H13N5O4	C00212	32964	38304.5	14816.8	13128.7	51581.3	136490	109703	118831	394227	641038	1.50624e+06	1.39562e+06
propionyl-CoA	C24H40N7O17P3S	C00100	52820.6	20558.2	10733.9	42156.4	44407.4	53680.6	78066.4	48155.4	157683	65717.7	49716.7	93859.4
glucono-1,5-lactone	C6H10O6	C00198	25457.3	29917.9	22573.5	23152.1	32929.3	45317.8	10926.5	28825.7	30001	41713.8	23817.5	24215
homoserine	C4H9NO3	C00263	21862.6	26245.9	29287.3	20008.4	27259.4	22188.3	27879.6	24886.7	17565.3	25785.5	25070.2	25097.6
dehydroascorbic acid	C6H6O6	C05422	11986.1	28003.8	N/A	7237.87	6502.82	1646.56	13806.4	8423.65	N/A	N/A	8522.97	4183.37
7-methylguanosine	C11H16N5O5	HMDB0001107	29012.7	5841.89	23250.2	31433.1	29560.6	8867.91	33797.4	17377	31056.6	16497.3	55728.9	44669.2
acadesine	C9H14N4O5	D02742	14398.8	15741.5	27623.7	23181.9	19139.8	20448.2	25952	12348	5176.69	20949.8	N/A	3335.26
FMN	C17H21N4O9P	C00061	24022.1	16556	11555.6	14868	14054.3	33033.3	6605.45	27270	17378.6	30534	38184.6	28917.1
HMG-CoA	C27H44N7O20P3S	C00356	16363.1	19015.4	14725.3	18832.6	21482.9	21470.2	13158.7	17343.5	38818.1	5156.78	6707.01	9915.26
xanthosine-5-phosphate	C10H13N4O9P	C00655	14865.9	18170.7	13999.5	9909.96	9920.9	220514	45423.9	561744	183344	613263	764327	485511
N-Acetylputrescine	C6H14N2O	C02714	20311.4	10127	15296.1	28880.4	18911.3	N/A	20390.5	8287.58	23281.9	22777.1	23454.5	34136.4
ADP-D-glucose	C16H25N5O15P2	C00498	14517.1	5779.66	18227.1	66067.4	27717.7	37767.2	35441	87870.6	121417	19055.1	112641	126956
3',5'-Cyclic diGMP	C20H24N10O14P2	C16463	15561.4	10732.6	6607.86	N/A	12397.7	26428.6	16608	4955.16	13220.8	33060.7	4298.33	6607.91
N-acetyl-L-ornithine	C7H14N2O3	C00437	N/A	9562.45	N/A	N/A	N/A	3779.32	7896.29	4281.34	7270.27	6538.03	N/A	5303.34
phenylpyruvate	C9H8O3	C00166	5264.32	13818.1	9535.51	8557.96	13471.6	10400.8	14108.9	13209	4507.81	12862.6	7278.26	19812.7
1-Methyladenosine	C11H15N5O4	C02494	2477.34	N/A	15640.6	7571.26	4169.66	N/A	N/A	N/A	8259.96	22298.1	30037.9	23946.6
dGMP	C10H14N5O7P	C00362	9562.52	12387.5	4899.18	14803.8	15384.8	19781.2	15525.4	19021.8	26596.8	63607.1	42945.8	31594.7
3-S-methylthiopropionate	C4H8O2S	C08276	10743.4	4127.28	7397.59	8289.89	9849.85	4100.79	6606.33	8341.65	9911.66	9089.58	7428.07	5783.84
D-glucosamine-1-phosphate	C6H14NO8P	C06156	2477.46	9165.02	6607.76	5202.22	4135.85	6554.45	4172.5	2030.36	5582.1	17320.6	7430.28	13208.9
glycine	C2H5NO2	C00037	3302.67	2477.66	9089.49	3302.68	2477.62	4955.06	N/A	N/A	4130.12	N/A	3383.25	N/A
Cholic acid	C24H40O5	C00695	4030.1	4414.07	N/A	9187.99	5908.48	4704.43	10837.7	5962.46	N/A	N/A	N/A	2834.33
7,8-dihydrofolate	C19H21N7O6	C00415	4127.99	N/A	N/A	N/A	N/A	2481.28	6607.57	3302.7	N/A	2477.53	N/A	2477.63
S-adenosyl-L-methioninamine	C14H23N6O3S	C01137	2468.65	4111.25	4118.74	4127.03	4139.86	1634.3	N/A	N/A	1671.04	N/A	6599.23	4933.91
orotidine-5-phosphate	C10H13N2O11P	C01103	2101.92	N/A	4338.84	12832.7	3149.86	13454.5	3090.7	5557.52	N/A	3736.28	N/A	N/A
Pyridoxamine	C8H12N2O2	C00534	N/A	3637.28	2653.07	5959.65	5745.24	5525.02	7433	N/A	8257.97	N/A	4933.99	N/A
histidinol	C6H11N3O	C00860	2477.7	N/A	2505.38	2479.77	3423.23	4977.8	N/A	4973.76	7429.93	4158.03	N/A	8258.02

## Sheet: Table S7
Supplementary Table 7: List of significantly altered metabolites in Wt-PTEN overexpressed C4-2 cells compared with control C4-2 cells
Metabolite name	Formula	KEGG or HMDB Identifier	Ctrl.1	Ctrl.2	Ctrl.3	Wt PTEN.1	Wt PTEN.2	Wt PTEN.3	Fold Change	p value
CDP	C9H15N3O11P2	C00112	478616	376147	328636	1.06375e+06	1.00233e+06	1.14896e+06	2.71678	0.000383293
2,3-dihydroxybenzoic acid	C7H6O4	C00196	79881.1	188830	115502	774586	787234	1.02077e+06	6.72176	0.00105114
Thiamine pyrophosphate	C12H19N4O7P2S	C00068	755150	884688	875219	1.87313e+06	1.67447e+06	1.54865e+06	2.0263	0.00113302
D-glyceraldehdye-3-phosphate	C3H7O6P	C00118	3.50399e+06	3.58437e+06	3.64877e+06	2.2322e+06	2.49577e+06	2.71456e+06	0.693159	0.00165507
dGDP	C10H15N5O10P2	C00361	2.19918e+07	1.44928e+07	1.50244e+07	4.63288e+07	3.94324e+07	4.96669e+07	2.62921	0.00192887
NADH	C21H29N7O14P2	C00004	577281	455833	401353	881164	940127	850515	1.86258	0.00210252
Taurodeoxycholic acid	C26H45NO6S	C05463	55264.4	57767.8	52179.2	22277.1	33873.3	30423.4	0.524018	0.00231313
dCDP	C9H15N3O10P2	C00705	74528.4	42585.1	35126.8	233996	232073	319302	5.15876	0.00249076
UDP	C9H14N2O12P2	C00015	8.82032e+06	1.01703e+07	6.64591e+06	2.51069e+07	2.8167e+07	3.52167e+07	3.45174	0.00269871
ADP	C10H15N5O10P2	C00008	2.07584e+07	1.4129e+07	1.5196e+07	4.32521e+07	3.77521e+07	5.05093e+07	2.62589	0.00302459
dihydroxy-acetone-phosphate	C3H7O6P	C00111	7.83958e+06	8.02401e+06	6.69091e+06	5.26198e+06	5.21922e+06	5.11415e+06	0.691452	0.0052186
N-acetyl spermine	C12H28N4O	C02567	44098.8	68031.4	57235	14279.3	19424.3	6069.35	0.234835	0.00553547
Pyridoxamine	C8H12N2O2	C00534	N/A	3637.28	2653.07	5959.65	5745.24	5525.02	1.82607	0.00746067
IDP	C10H14N4O11P2	C00104	2.94112e+06	1.76682e+06	2.08025e+06	5.79507e+06	5.05032e+06	7.52071e+06	2.70559	0.008933
adenosine 5-phosphosulfate	C10H14N5O10PS	C00224	219314	112066	163049	591570	396607	637668	3.28833	0.00925453
O8P-O1P	C8H17O11P		4.1026e+06	4.50742e+06	5.08077e+06	7.34304e+06	7.17077e+06	6.00316e+06	1.4986	0.0109669
malate	C4H6O5	C00149	5.72279e+07	5.50174e+07	5.46512e+07	4.66532e+07	4.45653e+07	5.08667e+07	0.851337	0.0149344
lactate	C3H6O3	C00186	1.02803e+08	8.84162e+07	1.03329e+08	7.70622e+07	7.33517e+07	8.13233e+07	0.786754	0.0178973
N-carbamoyl-L-aspartate	C5H8N2O5	C00438	477806	437900	402658	360831	326882	352052	0.788678	0.0179358
xanthosine	C10H12N4O6	C01762	1.59705e+06	1.45759e+06	1.54883e+06	1.89231e+06	1.72037e+06	1.97581e+06	1.21398	0.0185244
UDP-N-acetyl-glucosamine	C17H27N3O17P2	C00043	3.89729e+07	3.86588e+07	3.98545e+07	4.05989e+07	4.26769e+07	4.2206e+07	1.06806	0.0211565
uracil	C4H4N2O2	C00106	4.60735e+07	3.4795e+07	4.25314e+07	2.53837e+07	2.58972e+07	3.09105e+07	0.666057	0.0218563
2-hydroxyglutarate	C5H8O5	C02630	1.9706e+07	1.94069e+07	2.01684e+07	1.82632e+07	1.77807e+07	1.89588e+07	0.927826	0.0248808
biotin	C10H16N2O3S	C00120	358857	379419	337686	440814	414644	495375	1.25546	0.0263664
2-Aminooctanoic acid	C8H17NO2	HMDB0000991	3.49155e+06	3.50218e+06	3.22802e+06	3.84346e+06	4.40153e+06	3.93727e+06	1.1918	0.0282781
pyruvate	C3H4O3	C00022	64810.3	70757.6	55886.5	49240.2	45922.9	34606.6	0.67781	0.0293087
AMP	C10H14N5O7P	C00020	6.67611e+06	3.89304e+06	2.53035e+06	4.6585e+07	2.67541e+07	7.32676e+07	11.1918	0.0302452
UMP	C9H13N2O9P	C00105	652887	491771	214019	980557	973455	1.48276e+06	2.5295	0.0307673
asparagine	C4H8N2O3	C00152	1.12673e+07	6.86011e+06	8.00132e+06	3.03725e+06	4.15306e+06	5.03121e+06	0.467743	0.0323821
dCMP	C9H14N3O7P	C00239	93324	57813.4	61127.1	107365	142185	110581	1.69662	0.0359805
guanosine	C10H13N5O5	C00387	137210	111585	103691	87579.4	84970.4	63144.8	0.668662	0.037836
putrescine	C4H12N2	C00134	57076.4	24396.7	11024.4	810546	793384	1.93211e+06	38.2285	0.038225
Carbamoyl phosphate	CH4NO5P	C00169	5.41068e+07	4.72837e+07	5.9297e+07	8.38461e+07	8.66391e+07	6.34997e+07	1.45615	0.0390098
GDP	C10H15N5O11P2	C00035	1.79999e+06	1.50014e+06	1.19876e+06	2.30298e+06	1.92158e+06	2.1212e+06	1.41052	0.0401438
ornithine	C5H12N2O2	C00077	1.39471e+07	1.31175e+07	1.42883e+07	8.36835e+06	1.24238e+07	9.40208e+06	0.73016	0.0424127
guanine	C5H5N5O	C00242	4.45447e+06	2.8022e+06	4.66869e+06	1.96904e+06	1.318e+06	2.59761e+06	0.493457	0.0444001
orotate	C5H4N2O4	C00295	602273	454817	469659	392821	224179	325635	0.617413	0.0454308
dGMP	C10H14N5O7P	C00362	9562.52	12387.5	4899.18	14803.8	15384.8	19781.2	1.86113	0.0456947

## Sheet: Table S8
Supplementary Table 8: List of significantly altered metabolites in Membrane-PTEN overexpressed C4-2 cells compared with control C4-2 cells
Metabolite name	Formula	KEGG or HMDB Identifier	Ctrl.1	Ctrl.2	Ctrl.3	Membrane PTEN.1	Membrane PTEN.2	Membrane PTEN.3	Fold Change	p value
2,3-dihydroxybenzoic acid	C7H6O4	C00196	79881.1	188830	115502	836425	842368	811991	6.48283	3.02275e-05
UDP	C9H14N2O12P2	C00015	8.82032e+06	1.01703e+07	6.64591e+06	3.45993e+07	3.28462e+07	3.52231e+07	4.00477	3.30768e-05
IDP	C10H14N4O11P2	C00104	2.94112e+06	1.76682e+06	2.08025e+06	8.92881e+06	8.63539e+06	8.55109e+06	3.84716	6.33555e-05
dTDP	C10H16N2O11P2	C00363	213887	122302	155573	726475	721995	666660	4.30112	8.05911e-05
Thiamine pyrophosphate	C12H19N4O7P2S	C00068	755150	884688	875219	1.62909e+06	1.65489e+06	1.54248e+06	1.91903	0.000138075
CDP	C9H15N3O11P2	C00112	478616	376147	328636	1.02739e+06	1.00241e+06	1.05931e+06	2.61037	0.00017661
adenosine 5-phosphosulfate	C10H14N5O10PS	C00224	219314	112066	163049	627032	624679	584782	3.71438	0.000189849
dGDP	C10H15N5O10P2	C00361	2.19918e+07	1.44928e+07	1.50244e+07	5.02999e+07	5.06876e+07	4.6284e+07	2.85914	0.000335894
dCDP	C9H15N3O10P2	C00705	74528.4	42585.1	35126.8	272080	256658	224500	4.94769	0.000413104
ADP	C10H15N5O10P2	C00008	2.07584e+07	1.4129e+07	1.5196e+07	5.38282e+07	5.16692e+07	4.47217e+07	2.99938	0.000625087
fructose-1,6-bisphosphate	C6H14O12P2	C05378	9.81346e+06	1.03437e+07	9.85758e+06	7.40639e+06	7.25989e+06	7.97226e+06	0.754246	0.000874493
spermidine	C7H19N3	C00315	173565	172159	182365	90528.5	120615	112254	0.612392	0.00200489
D-erythrose-4-phosphate	C4H9O7P	C00279	1.53159e+06	1.10083e+06	1.56892e+06	3.75964e+06	4.05001e+06	3.10716e+06	2.59841	0.00211325
glucose-6-phosphate	C6H13O9P	C00668	2.79495e+06	2.52472e+06	3.39992e+06	1.00697e+07	1.12202e+07	8.01079e+06	3.36033	0.00213985
Taurodeoxycholic acid	C26H45NO6S	C05463	55264.4	57767.8	52179.2	34451.2	21478.1	26435.6	0.498542	0.00255616
fructose-6-phosphate	C6H13O9P	C05345	3.38817e+06	2.50695e+06	3.17713e+06	9.25945e+06	1.01085e+07	7.19676e+06	2.92813	0.0029792
Ng,NG-dimethyl-L-arginine	C8H18N4O2	C03626	4.16549e+06	4.5762e+06	4.36082e+06	2.32275e+06	1.03933e+06	957617	0.329685	0.00306723
AMP	C10H14N5O7P	C00020	6.67611e+06	3.89304e+06	2.53035e+06	4.12313e+07	6.0941e+07	6.87166e+07	13.0454	0.00313339
shikimate	C7H10O5	C00493	1.33704e+06	1.1259e+06	1.43235e+06	761010	737697	805036	0.591416	0.00460919
malonyl-CoA	C24H38N7O19P3S	C00083	95842.8	57620.1	72828.1	22291.8	4941.58	10612.4	0.167244	0.00680592
D-gluconate	C6H12O7	C00257	1.55907e+06	1.11469e+06	1.4491e+06	787174	610222	629191	0.491548	0.00851266
betaine	C5H11NO2	C00719	1.44298e+08	1.44267e+08	1.33074e+08	1.22441e+08	1.1225e+08	1.18715e+08	0.838171	0.0088982
hexose-phosphate	C6H13O9P	C02672	3.90783e+07	2.67795e+07	4.29908e+07	7.20753e+07	8.68716e+07	6.48404e+07	2.05595	0.0091721
GMP	C10H14N5O8P	C00144	1.23908e+06	683088	316946	4.9714e+06	7.93819e+06	1.00323e+07	10.246	0.00985204
O8P-O1P	C8H17O11P		4.1026e+06	4.50742e+06	5.08077e+06	6.16662e+06	5.76523e+06	6.40019e+06	1.33901	0.0103073
S-ribosyl-L-homocysteine	C9H17NO6S	C03539	146517	141905	123529	299584	458407	502259	3.05922	0.0103124
Acetylcarnitine DL	C9H18NO4	C02571	9.69499e+07	9.45504e+07	9.83819e+07	9.19423e+07	9.00173e+07	8.9201e+07	0.935417	0.0106929
Methionine sulfoxide	C5H11NO3S	C02989	817891	882401	825922	621030	661845	488695	0.701275	0.010932
N-acetyl spermine	C12H28N4O	C02567	44098.8	68031.4	57235	21429.9	26663.8	11515.7	0.351958	0.011253
oxaloacetate	C4H4O5	C00036	8.84959e+06	N/A	9.45852e+06	4.61905e+06	5.29546e+06	N/A	0.541536	0.0115539
3-phosphoglycerate	C3H7O7P	C00197	4.58832e+06	1.91659e+06	1.20352e+06	1.78448e+07	2.50634e+07	3.61337e+07	10.254	0.0117895
Carbamoyl phosphate	CH4NO5P	C00169	5.41068e+07	4.72837e+07	5.9297e+07	6.63819e+07	7.21364e+07	7.13413e+07	1.30601	0.0138664
3-hydroxybuterate	C4H8O3	C01089	505225	544484	591221	458619	418048	418947	0.78956	0.0151248
Pyridoxamine	C8H12N2O2	C00534	N/A	3637.28	2653.07	7433	N/A	8257.97	2.49445	0.0181557
cytidine	C9H13N3O5	C00475	271687	129696	205642	20916.3	44737.6	53702	0.196624	0.018232
deoxyguanosine	C10H13N5O4	C00330	76748	46219.1	73255	31423.6	24798.2	28574.9	0.432147	0.019501
deoxyinosine	C10H12N4O4	C05512	45988.5	38216.3	54079.4	22602.9	9737.72	27325.5	0.431475	0.0197852
inosine	C10H12N4O5	C00294	4.24616e+06	6.17991e+06	6.15363e+06	1.08774e+07	7.98664e+06	9.52703e+06	1.7124	0.020095
ornithine	C5H12N2O2	C00077	1.39471e+07	1.31175e+07	1.42883e+07	1.17588e+07	1.12167e+07	9.31892e+06	0.780948	0.0209384
deoxyribose-phosphate	C5H11O7P	C00673	906711	429997	519062	1.13167e+06	1.63137e+06	1.37025e+06	2.22727	0.0209452
glucose-1-phosphate	C6H13O9P	C00103	1.88458e+06	1.50491e+06	2.45309e+06	3.18433e+06	3.54135e+06	2.86272e+06	1.64112	0.0209672
asparagine	C4H8N2O3	C00152	1.12673e+07	6.86011e+06	8.00132e+06	4.35742e+06	3.57817e+06	2.68558e+06	0.406494	0.0212768
glucosamine	C6H13NO5	C00329	347421	292018	435442	670612	523796	545831	1.61901	0.0231219
D-glucosamine-6-phosphate	C6H14NO8P	C00352	57787.6	43855.9	77438.1	89049.7	120199	120577	1.84176	0.0244968
xanthosine	C10H12N4O6	C01762	1.59705e+06	1.45759e+06	1.54883e+06	2.25039e+06	2.12812e+06	2.94554e+06	1.59099	0.024506
IMP	C10H13N4O8P	C00130	1.81956e+06	1.04387e+06	1.3108e+06	4.26823e+06	7.47554e+06	1.00013e+07	5.20937	0.0249435
GTP	C10H16N5O13P3	C00044	2.32889e+07	2.17575e+07	1.68095e+07	1.50683e+07	1.15937e+07	1.17872e+07	0.621592	0.0258882
GDP	C10H15N5O11P2	C00035	1.79999e+06	1.50014e+06	1.19876e+06	2.23802e+06	1.99902e+06	2.24089e+06	1.4399	0.0260378
N-carbamoyl-L-aspartate	C5H8N2O5	C00438	477806	437900	402658	356519	350185	379660	0.824024	0.0301248
pyruvate	C3H4O3	C00022	64810.3	70757.6	55886.5	39393	39735.7	52443.7	0.687226	0.0306046
cyclic-AMP	C10H12N5O6P	C00575	498321	406595	325248	255802	215240	260283	0.594494	0.0329813
Geranyl-PP	C10H20O7P2	C00341	710497	432272	744242	1.31549e+06	1.21216e+06	2.07648e+06	2.43991	0.0353806
CMP	C9H14N3O8P	C00055	4.503e+06	2.84656e+06	4.73719e+06	5.47789e+06	7.54974e+06	7.35427e+06	1.6863	0.0358579
hypoxanthine	C5H4N4O	C00262	4.3425e+06	3.75498e+06	5.45399e+06	1.05716e+07	7.15403e+06	1.35672e+07	2.30918	0.0368399
glutamine	C5H10N2O3	C00064	5.69091e+07	5.32241e+07	5.21211e+07	4.87173e+07	4.97978e+07	4.50585e+07	0.884867	0.0378081
lactate	C3H6O3	C00186	1.02803e+08	8.84162e+07	1.03329e+08	7.53128e+07	8.22524e+07	8.55003e+07	0.825214	0.040259
arginine	C6H14N4O2	C00062	1.80138e+07	1.76481e+07	1.6936e+07	2.01031e+07	1.99905e+07	1.83424e+07	1.111	0.0403852
Phenylpropiolic acid	C9H6O2	HMDB0002359	4.82116e+06	5.61998e+06	5.09186e+06	3.87495e+06	4.23551e+06	2.60357e+06	0.68976	0.042697
dAMP	C10H14N5O6P	C00360	837504	1.00473e+06	960317	1.29467e+06	1.16858e+06	1.06591e+06	1.25927	0.0432207
dGMP	C10H14N5O7P	C00362	9562.52	12387.5	4899.18	15525.4	19021.8	26596.8	2.27731	0.0437244
uridine	C9H12N2O6	C00299	50739.7	31099.7	87707.8	113804	106317	165394	2.27379	0.0445379
thiamine-phosphate	C12H17N4O4PS	C01081	193384	271664	218031	312138	413456	312018	1.51902	0.0447098
ATP	C10H16N5O13P3	C00002	1.30117e+08	9.94657e+07	1.02695e+08	8.83221e+07	7.82523e+07	7.29903e+07	0.720979	0.0448051
ribose-phosphate	C5H11O8P	C00117	5.96808e+06	6.43821e+06	5.59909e+06	1.72876e+07	4.40275e+07	5.71957e+07	6.58196	0.0462587
alanine	C3H7NO2	C00041	3.13655e+07	2.80839e+07	3.19762e+07	3.30947e+07	3.60954e+07	3.48521e+07	1.138	0.0476526

## Sheet: Table S9
Supplementary Table 9: List of significantly altered metabolites in Nuclear-PTEN overexpressed C4-2 cells compared with control C4-2 cells
Metabolite name	Formula	KEGG or HMDB Identifier	Ctrl.1	Ctrl.2	Ctrl.3	Nuc PTEN.1	Nuc PTEN.2	Nuc PTEN.3	Fold Change	p value
sn-glycerol-3-phosphate	C3H9O6P	C00093	1.64834e+07	1.47398e+07	1.66296e+07	1.04012e+08	1.08246e+08	1.0171e+08	6.56112	1.56985e-06
trans, trans-farnesyl diphosphate	C15H28O7P2	C00448	854198	920867	882667	60463.1	112895	31748.4	0.0771736	1.16925e-05
Ng,NG-dimethyl-L-arginine	C8H18N4O2	C03626	4.16549e+06	4.5762e+06	4.36082e+06	989797	844556	699383	0.193378	1.71416e-05
AMP	C10H14N5O7P	C00020	6.67611e+06	3.89304e+06	2.53035e+06	8.17879e+07	7.61066e+07	6.83144e+07	17.2685	6.4595e-05
dCDP	C9H15N3O10P2	C00705	74528.4	42585.1	35126.8	290767	256981	257929	5.29214	0.000186356
2,3-dihydroxybenzoic acid	C7H6O4	C00196	79881.1	188830	115502	894797	748388	829309	6.43522	0.000195791
ornithine	C5H12N2O2	C00077	1.39471e+07	1.31175e+07	1.42883e+07	7.28216e+06	8.31958e+06	7.73864e+06	0.564419	0.000197716
ribose-phosphate	C5H11O8P	C00117	5.96808e+06	6.43821e+06	5.59909e+06	6.6673e+07	7.93816e+07	6.31156e+07	11.6171	0.000208813
Glycerophosphocholine	C8H21NO6P	C00670	1.1585e+08	1.1484e+08	1.09762e+08	3.18886e+07	6.00853e+06	1.84509e+07	0.16551	0.000251902
2-hydroxyglutarate	C5H8O5	C02630	1.9706e+07	1.94069e+07	2.01684e+07	1.61126e+07	1.65616e+07	1.66055e+07	0.831286	0.000253657
S-adenosyl-L-homocysteine	C14H20N6O5S	C00021	1.73361e+06	1.30718e+06	1.59948e+06	6483.25	10678.8	29071	0.00996343	0.000263682
malate	C4H6O5	C00149	5.72279e+07	5.50174e+07	5.46512e+07	4.21406e+07	3.84668e+07	4.0315e+07	0.724535	0.000325272
UDP-N-acetyl-glucosamine	C17H27N3O17P2	C00043	3.89729e+07	3.86588e+07	3.98545e+07	4.6121e+07	4.4779e+07	4.49816e+07	1.15658	0.0003685
S-ribosyl-L-homocysteine	C9H17NO6S	C03539	146517	141905	123529	486941	517365	607920	3.91363	0.00041515
cholesterol	C27H46O	C00187	6.26225e+06	5.77431e+06	4.57713e+06	2.18103e+07	2.34952e+07	2.79181e+07	4.40742	0.000564089
CDP	C9H15N3O11P2	C00112	478616	376147	328636	1.09399e+06	1.14337e+06	970745	2.71092	0.000571188
ethanolamine	C2H7NO	C00189	492267	317164	395394	3.06413e+06	4.14874e+06	3.38088e+06	8.79276	0.000657737
OBP	C8H18O14P2		437290	262415	268099	899403	1.01227e+06	1.01233e+06	3.02128	0.000684122
dTDP	C10H16N2O11P2	C00363	213887	122302	155573	1.58814e+06	1.39165e+06	1.15321e+06	8.40448	0.000701957
3-phosphoglycerate	C3H7O7P	C00197	4.58832e+06	1.91659e+06	1.20352e+06	4.27978e+07	5.55447e+07	4.10416e+07	18.0821	0.00072278
Taurodeoxycholic acid	C26H45NO6S	C05463	55264.4	57767.8	52179.2	18790.6	27108.7	27699.8	0.445485	0.000757574
spermidine	C7H19N3	C00315	173565	172159	182365	85163.8	112507	101329	0.566191	0.000871104
Carbamoyl phosphate	CH4NO5P	C00169	5.41068e+07	4.72837e+07	5.9297e+07	8.88363e+07	9.95632e+07	9.57005e+07	1.76803	0.000926886
p-aminobenzoate	C7H7NO2	C00568	84464.3	73170.7	68962.1	281098	328913	245571	3.77579	0.00103747
Acetylcarnitine DL	C9H18NO4	C02571	9.69499e+07	9.45504e+07	9.83819e+07	8.55345e+07	8.73724e+07	8.63195e+07	0.894247	0.00117557
UDP	C9H14N2O12P2	C00015	8.82032e+06	1.01703e+07	6.64591e+06	3.57223e+07	3.29113e+07	2.652e+07	3.71164	0.0013471
dGDP	C10H15N5O10P2	C00361	2.19918e+07	1.44928e+07	1.50244e+07	5.97445e+07	5.60719e+07	4.63766e+07	3.14882	0.00137971
aconitate	C6H6O6	C00417	2.12787e+06	2.02028e+06	2.29672e+06	2.92498e+06	3.26361e+06	3.16591e+06	1.45146	0.00166719
adenine	C5H5N5	C00147	2.76505e+07	1.8592e+07	2.71658e+07	2.44315e+06	1.77201e+06	2.54946e+06	0.0921507	0.00166971
xanthosine-5-phosphate	C10H13N4O9P	C00655	14865.9	18170.7	13999.5	613263	764327	485511	39.6101	0.00168116
oxaloacetate	C4H4O5	C00036	8.84959e+06	N/A	9.45852e+06	2.63024e+06	2.61855e+06	1.20529e+06	0.235017	0.00172207
2-oxobutanoate	C4H6O3	C00109	838994	774977	881008	538618	524278	600044	0.666515	0.00198837
Phenylpropiolic acid	C9H6O2	HMDB0002359	4.82116e+06	5.61998e+06	5.09186e+06	3.00214e+06	2.97247e+06	2.22836e+06	0.528099	0.00210043
cytosine	C4H5N3O	C00380	167931	83338.6	140784	410206	328769	389743	2.87899	0.00215727
Thiamine pyrophosphate	C12H19N4O7P2S	C00068	755150	884688	875219	1.57072e+06	1.99433e+06	1.70288e+06	2.09456	0.00224314
D-glyceraldehdye-3-phosphate	C3H7O6P	C00118	3.50399e+06	3.58437e+06	3.64877e+06	9.99996e+06	9.96913e+06	7.46205e+06	2.55479	0.0027161
ADP	C10H15N5O10P2	C00008	2.07584e+07	1.4129e+07	1.5196e+07	6.16051e+07	5.89708e+07	4.38674e+07	3.28339	0.0029476
deoxyuridine	C9H12N2O5	C00526	49237.8	65462	62647.9	27188.1	16483.3	18130.4	0.348478	0.00304726
dCTP	C9H16N3O13P3	C00458	484336	376174	386389	161175	176866	204661	0.435241	0.00308276
N-acetyl-glucosamine-1-phosphate	C6H14NO8P	C04256	2.31887e+07	2.47938e+07	3.31566e+07	8.2217e+06	6.21172e+06	5.81666e+06	0.249572	0.00308673
anthranilate	C7H7NO2	C00108	105038	34507.4	80629.1	267132	363269	281800	4.14308	0.00316057
nicotinamide	C6H6N2O	C00153	2.75917e+07	2.12554e+07	3.45657e+07	4.66333e+06	601896	601849	0.0703379	0.00316436
IDP	C10H14N4O11P2	C00104	2.94112e+06	1.76682e+06	2.08025e+06	9.46126e+06	9.74328e+06	6.74501e+06	3.82275	0.00329786
UTP	C9H15N2O15P3	C00075	6.3321e+07	5.78001e+07	4.75272e+07	1.47467e+07	2.46518e+07	2.39461e+07	0.375602	0.00335157
glucosamine	C6H13NO5	C00329	347421	292018	435442	794533	770528	981867	2.3695	0.00338454
malonyl-CoA	C24H38N7O19P3S	C00083	95842.8	57620.1	72828.1	5742.52	8150.49	4845.97	0.0828092	0.00343656
lactate	C3H6O3	C00186	1.02803e+08	8.84162e+07	1.03329e+08	5.47115e+07	6.01505e+07	6.70667e+07	0.617653	0.00344018
AICAR	C9H15N4O8P	C04677	234403	342142	394376	20649.2	28032.8	57109	0.108959	0.00398158
2-keto-isovalerate	C5H8O3	C00141	1.35729e+07	1.17175e+07	1.22642e+07	9.22016e+06	9.28627e+06	8.68267e+06	0.723991	0.0040544
hypoxanthine	C5H4N4O	C00262	4.3425e+06	3.75498e+06	5.45399e+06	1.42993e+07	1.92202e+07	1.3401e+07	3.46239	0.00405566
Maleic acid	C4H4O4	C01384	1.29925e+07	1.17835e+07	1.22204e+07	9.98281e+06	1.03393e+07	9.73942e+06	0.812552	0.0042155
glyoxylate	C2H2O3	C00048	227044	188665	238946	127996	121977	134681	0.587566	0.00448916
cysteine	C3H7NO2S	C00097	558351	557850	669481	383733	388068	377284	0.643499	0.00469596
2-Hydroxy-2-methylbutanedioic acid	C5H8O5	C02612	1.96752e+06	1.86393e+06	2.26238e+06	1.07708e+06	1.35908e+06	1.22265e+06	0.600412	0.00493526
cholesteryl sulfate	C27H46O4S	C18043	3.46626e+07	2.17036e+07	2.15502e+07	6.4291e+07	7.44936e+07	9.15025e+07	2.95557	0.00495004
acetoacetate	C4H6O3	C00164	860258	756433	792150	533954	436727	576361	0.642235	0.00500694
acetyl-CoA	C25H40N7O17P3S	C00024	3.03618e+06	3.72691e+06	2.57459e+06	546471	822349	1.30208e+06	0.286035	0.00518709
GTP	C10H16N5O13P3	C00044	2.32889e+07	2.17575e+07	1.68095e+07	7.56307e+06	1.01238e+07	1.01302e+07	0.449708	0.00601652
6-phospho-D-gluconate	C6H13O10P	C00345	444460	137917	154409	1.57724e+06	1.87501e+06	1.11394e+06	6.19746	0.0062637
HMG-CoA	C27H44N7O20P3S	C00356	16363.1	19015.4	14725.3	5156.78	6707.01	9915.26	0.434678	0.00734188
taurine	C2H7NO3S	C00245	4.02627e+07	3.83584e+07	4.39343e+07	5.33402e+07	5.0029e+07	4.94369e+07	1.24683	0.00777058
fumarate	C4H4O4	C00122	1.31818e+07	1.2734e+07	1.24661e+07	1.10378e+07	9.56434e+06	9.34899e+06	0.780346	0.00788467
carnitine	C7H15NO3	C00318	4.04034e+07	3.81548e+07	3.98202e+07	5.07223e+07	6.16436e+07	6.23514e+07	1.47592	0.007979
Aminoadipic acid	C6H11NO4	C00956	478643	537259	497733	406079	422842	385260	0.802162	0.00808175
NADH	C21H29N7O14P2	C00004	577281	455833	401353	2.61018e+06	2.77574e+06	1.56135e+06	4.8431	0.00872152
coenzyme A	C21H36N7O16P3S	C00010	1.5213e+06	856801	810649	4.94271e+06	8.08723e+06	5.06754e+06	5.67542	0.0091852
N-acetyl spermine	C12H28N4O	C02567	44098.8	68031.4	57235	20259.9	17804	26595.6	0.381776	0.00919036
glutathione disulfide	C20H32N6O12S2	C00127	7.90891e+07	6.3095e+07	7.96435e+07	4.88053e+07	3.62067e+07	3.04988e+07	0.520723	0.00983702
D-glucono-1, 5-lactone 6-phosphate	C6H11O9P	C01236	124173	64314.3	96399.8	521144	347672	316793	4.16168	0.0103745
homocysteine	C4H9NO2S	C00155	71773.7	96320.7	84339.6	148858	194798	145813	1.93899	0.0104024
myo-inositol	C6H12O6	C00137	5.38125e+07	4.24924e+07	4.42333e+07	2.44621e+07	3.22606e+07	2.51394e+07	0.58249	0.0105431
retinoic acid	C20H28O2	C00777	27032.7	29575.6	37779.1	7894.94	13715	16825	0.407205	0.0110245
Guanidoacetic acid	C3H7N3O2	C00581	2.18615e+06	1.84143e+06	2.15741e+06	1.51359e+06	1.57212e+06	1.59045e+06	0.756049	0.0111827
GDP	C10H15N5O11P2	C00035	1.79999e+06	1.50014e+06	1.19876e+06	2.61679e+06	2.56006e+06	2.20392e+06	1.64058	0.0113371
quinolinate	C7H5NO4	C03722	1.01262e+06	703174	1.20963e+06	279548	344380	328739	0.325651	0.0114875
xanthosine	C10H12N4O6	C01762	1.59705e+06	1.45759e+06	1.54883e+06	2.87894e+06	4.63646e+06	3.77587e+06	2.45278	0.0118804
CMP	C9H14N3O8P	C00055	4.503e+06	2.84656e+06	4.73719e+06	1.14627e+07	9.47148e+06	7.62948e+06	2.36322	0.0119622
shikimate	C7H10O5	C00493	1.33704e+06	1.1259e+06	1.43235e+06	2.02682e+06	2.34015e+06	1.81667e+06	1.58746	0.0125518
IMP	C10H13N4O8P	C00130	1.81956e+06	1.04387e+06	1.3108e+06	2.09027e+07	1.4811e+07	9.80209e+06	10.904	0.0128186
inosine	C10H12N4O5	C00294	4.24616e+06	6.17991e+06	6.15363e+06	1.30624e+07	2.16997e+07	1.55011e+07	3.03161	0.0132865
adenosine	C10H13N5O4	C00212	32964	38304.5	14816.8	641038	1.50624e+06	1.39562e+06	41.1556	0.0132928
asparagine	C4H8N2O3	C00152	1.12673e+07	6.86011e+06	8.00132e+06	2.65197e+06	3.59226e+06	2.82514e+06	0.347103	0.0136252
orotate	C5H4N2O4	C00295	602273	454817	469659	327450	244612	294187	0.567381	0.0139366
ATP	C10H16N5O13P3	C00002	1.30117e+08	9.94657e+07	1.02695e+08	5.59044e+07	6.63934e+07	7.38165e+07	0.590213	0.0146498
adenosine 5-phosphosulfate	C10H14N5O10PS	C00224	219314	112066	163049	859701	661481	457366	4.00169	0.0146667
dATP	C10H16N5O12P3	C00131	1.24175e+06	1.0208e+06	837755	470513	611406	519608	0.516571	0.0156955
deoxyribose-phosphate	C5H11O7P	C00673	906711	429997	519062	1.26282e+06	1.13388e+06	1.39319e+06	2.04222	0.0172151
CDP-ethanolamine	C11H20N4O11P2	C00570	1.47325e+06	1.38236e+06	1.5871e+06	1.21807e+06	1.17335e+06	1.27679e+06	0.825668	0.0176937
dGMP	C10H14N5O7P	C00362	9562.52	12387.5	4899.18	63607.1	42945.8	31594.7	5.14532	0.0182111
dGTP	C10H16N5O13P3	C00286	1.30637e+08	9.89222e+07	1.01493e+08	5.38831e+07	6.63876e+07	7.48589e+07	0.589422	0.0187518
Cystine	C6H12N2O4S2	C00491	1.54398e+06	1.07908e+06	847484	294250	457192	287130	0.299253	0.01877
aspartate	C4H7NO4	C00049	1.16486e+07	1.46998e+07	1.04828e+07	1.79356e+07	2.28919e+07	1.86266e+07	1.61423	0.0194579
cyclic-AMP	C10H12N5O6P	C00575	498321	406595	325248	233306	232737	198761	0.540419	0.0212974
dihydroxy-acetone-phosphate	C3H7O6P	C00111	7.83958e+06	8.02401e+06	6.69091e+06	1.13598e+07	1.32191e+07	9.79114e+06	1.52386	0.0215061
putrescine	C4H12N2	C00134	57076.4	24396.7	11024.4	752319	1.26206e+06	511657	27.3093	0.0215821
CTP	C9H16N3O14P3	C00063	5.281e+06	4.44568e+06	2.89278e+06	1.2851e+06	1.79688e+06	1.76684e+06	0.384233	0.0227164
a-ketoglutarate	C5H6O5	C00026	4.48787e+06	4.43116e+06	3.86105e+06	3.42682e+06	3.23138e+06	2.55972e+06	0.721273	0.0228352
deoxyadenosine	C10H13N5O3	C00559	118997	74510.4	91923.1	33285.5	56231.6	14432	0.364183	0.0268753
UMP	C9H13N2O9P	C00105	652887	491771	214019	3.93288e+06	2.67317e+06	1.62306e+06	6.05671	0.0280854
methylnicotinamide	C7H9N2O	C02918	612430	361303	796297	1.91287e+06	3.1895e+06	1.63906e+06	3.80865	0.0284703
uracil	C4H4N2O2	C00106	4.60735e+07	3.4795e+07	4.25314e+07	3.12578e+07	2.01142e+07	1.63009e+07	0.548403	0.0292607
glucose-1-phosphate	C6H13O9P	C00103	1.88458e+06	1.50491e+06	2.45309e+06	3.20839e+06	3.19294e+06	2.67506e+06	1.55349	0.0299022
FMN	C17H21N4O9P	C00061	24022.1	16556	11555.6	30534	38184.6	28917.1	1.8728	0.0302925
trehalose-6-Phosphate	C12H23O14P	C00689	3.72508e+06	2.67121e+06	1.72509e+06	888301	835288	722238	0.301159	0.0309781
GMP	C10H14N5O8P	C00144	1.23908e+06	683088	316946	2.72813e+07	1.96843e+07	8.52437e+06	24.7822	0.0312365
isocitrate	C6H8O7	C00311	41743.4	40013.6	10987.3	88138.5	152290	211317	4.87087	0.0316925
guanosine	C10H13N5O5	C00387	137210	111585	103691	224102	479679	365993	3.03493	0.0327663
hydroxyphenylpyruvate	C9H8O4	C01179	277392	184020	197994	94761	140407	118081	0.535707	0.0330004
betaine	C5H11NO2	C00719	1.44298e+08	1.44267e+08	1.33074e+08	1.25095e+08	1.26845e+08	1.30778e+08	0.90769	0.0339558
NAD+	C21H27N7O14P2	C00003	4.5506e+07	3.75343e+07	4.28568e+07	3.21521e+07	3.59632e+07	3.35565e+07	0.807579	0.0357973
glutamine	C5H10N2O3	C00064	5.69091e+07	5.32241e+07	5.21211e+07	4.09926e+07	4.94599e+07	4.60626e+07	0.841365	0.0397166
dUMP	C9H13N2O8P	C00365	103964	72774.9	96453	212274	500180	303034	3.71712	0.0443865
pyridoxine	C8H11NO3	C00314	49178	29615.2	30342.5	19367.3	15886	18202.3	0.489808	0.0458244
dimethylglycine	C4H9NO2	C01026	8.72186e+06	9.18282e+06	7.29086e+06	4.25139e+06	6.18255e+06	6.78938e+06	0.683586	0.0495229
